# Supplementary material for: Oral Supplementation of an Alkylglycerol Mix Comprising Different Alkyl Chains Effectively Modulates Multiple Endogenous Plasmalogen Species in Mice
Source: Metabolites. 2021 May 6;11(5):299. doi: 10.3390/metabo11050299 (PMC8148155; doi:10.3390/metabo11050299)
Supplement: Supplementary file 1 [file metabolites-11-00299-s001.zip]

Archive with 1 entries (1 files):
- metabolites-1181408-supplementary.xlsx
