# Supplementary material for: Oral Supplementation of an Alkylglycerol Mix Comprising Different Alkyl Chains Effectively Modulates Multiple Endogenous Plasmalogen Species in Mice
Source: Metabolites. 2021 May 6;11(5):299. doi: 10.3390/metabo11050299 (PMC8148155; doi:10.3390/metabo11050299)
Supplement: Supplementary file 1 [file metabolites-11-00299-s001.zip › metabolites-1181408-supplementary.xlsx]

## Sheet: Table S1
Table S1: Internal standards and mass spectrometry conditions used for lipid analysis in this study.
Lipid class/subclass	No.a	Parent ion	Fragment patternb	Internal standard	Voltage settingsc
					DP	EP	CE	CXP
Ceramide (Cer)	12	[M+H]+	PI, m/z 264.3	Ceramide 17:0	50	10	35	12
Sphingomyelin (SM)	24	[M+H]+	PI, m/z 184.1	Sphingomyelin C12:0	65	10	45	11
Lysophosphatidylcholine (LPC)	44	[M+H]+	PI, m/z 184.1	Lysophosphatidylcholine 13:0	90	10	38	12
Lysoalkylphosphatidylcholine (LPC(O))	9	[M+H]+	PI, m/z 104.1	Lysophosphatidylcholine 13:0	90	10	42	5
Lysophosphatidylethanolamine (LPE)	12	[M+H]+	NL, 141 Da	Lysophosphatidylethanolamine 14:0	80	10	31	7
Lysoalkenylphosphatidylethanolamine (LPE(P)	4	[M+H]+	NL, 171.9 Da	Lysophosphatidylethanolamine 14:0	71	10	35	4
Lysophosphatidylinositol (LPI)	8	[M+NH4]+	NL, 277 Da	Phosphatidylethanolamine 17:0/17:0	51	10	33	14
Phosphatidylcholine (PC)	71	[M+H]+	PI, m/z 184.1	Phosphatidylcholine 13:0/13:0	100	10	45	11
Alkylphosphatidylcholine (PC(O))	23	[M+H]+	PI, m/z 184.1	Phosphatidylcholine 13:0/13:0	100	10	45	11
Alkenylphosphatidylcholine (PC(P))	19	[M+H]+	PI, m/z 184.1	Phosphatidylcholine 13:0/13:0	100	10	45	11
Phosphatidylethanolamine (PE)	24	[M+H]+	NL, 141 Da	Phosphatidylethanolamine 17:0/17:0	80	10	31	7
Alkylphosphatidylethanolamine (PE(O))	14	[M+H]+	NL, 141 Da	Phosphatidylethanolamine 17:0/17:0	80	10	31	7
Alkenylphosphatidylethanolamine (PE(P))	39	[M+H]+	NL, fatty acid	Phosphatidylethanolamine 17:0/17:0	80	10	31	7
Phosphatidylinositol (PI)	42	[M+NH4]+	NL, 277 Da	Phosphatidylethanolamine 17:0/17:0	51	10	43	14
Phosphatidylserine (PS)	5	[M+H]+	NL, 185 Da	Phosphatidylserine 17:0/17:0	86	10	29	16
Phosphatidylglycerol (PG)	4	[M+NH4]+	NL, 189 Da	Phosphatidylglycerol 17:0/17:0	60	10	25	12
Cholesterol (COH)	1	[M+NH4]+	PI, m/z 369.3	Cholesterol (d7)	55	10	17	12
Cholesterol ester (CE)	23	[M+NH4]+	PI, m/z 369.3	Cholesterol ester 18:0 (d6)	30	10	20	12
Diacylglycerol (DG)	38	[M+NH4]+	NL, fatty acid	Diacylglycerol 15:0/15:0	55	10	30	22
Triacylglycerol (TG)	42	[M+NH4]+	NL, fatty acid	Triacylglycerol 17:0/17:0/17:0	95	10	30	12
Monoalkyl-diacylglycerol (TG(O))	18	[M+NH4]+	NL, fatty acid	Triacylglycerol 17:0/17:0/17:0	95	10	30	12

## Sheet: Table S2
Table S2: Effects of alkylglycerol mix administration on plasma lipid classes in mice.
#	Lipid classa			Controlb					AKGc			P-valued	P-valuee	P-valuef	P-value (BH)g	P-value (BH)h	P-value (BH)i	P-value (Control vs AKG)j
		Week 1	Week 2	Week 4	Week 8	Week 12	Week 1	Week 2	Week 4	Week 8	Week 12	(Treatment)	(Time)	(Interaction)	(Treatment)	(Time)	(Interaction)	Week 1	Week 2	Week 4	Week 8	Week 12
1	Cer	3029	2272	2053	2829	3120	3111	2315	2068	2344	2449	0.0861113	1.46191e-07	0.128595	0.14926	6.33493e-07	0.423513	0.7712	0.889803	0.897352	0.0521486	0.0133388
2	SM	27963	29094	26837	29929	26828	29974	29797	27460	31045	26711	0.294354	0.0561881	0.95024	0.450188	0.0608705	0.95024	0.275341	0.785292	0.690472	0.608161	0.968074
3	LPC	235983	229324	227470	236927	202160	238068	220152	209722	218310	201868	0.0417176	3.14105e-06	0.276289	0.108466	8.16673e-06	0.44897	0.785187	0.313119	0.0422631	0.0424593	0.903124
4	LPC(O)	780	874	794	782	590	907	1155	976	1091	902	6.65228e-11	1.10392e-05	0.125024	3.45919e-10	2.60926e-05	0.423513	0.0627452	0.000905947	0.013612	0.000273897	7.55429e-07
5	LPE	12457	13383	11179	10759	9554	12884	11988	10573	11363	9988	0.753702	4.98255e-09	0.184236	0.816511	4.85933e-08	0.443027	0.52728	0.0546787	0.346092	0.376651	0.453087
6	LPE(P)	149	157	147	137	122	190	176	161	168	163	1.19879e-06	0.0186019	0.372697	5.19475e-06	0.0230309	0.510006	0.004749	0.117823	0.238105	0.015844	0.000330825
7	LPI	834	793	806	874	798	904	718	733	869	810	0.669479	0.0144253	0.426668	0.756802	0.0187528	0.51151	0.272024	0.248934	0.230607	0.91141	0.770935
8	PC(O)	10767	13549	12408	11198	9581	13008	20669	20002	20574	18790	2.11219e-23	5.60692e-09	6.29821e-05	2.74585e-22	4.85933e-08	0.000818768	0.00930612	7.48073e-08	3.51105e-09	3.58965e-12	2.20254e-14
9	PC(P)	2173	2965	2618	2391	2054	2558	4067	4142	4187	4225	2.61472e-20	3.13233e-09	2.73463e-05	1.69957e-19	4.85933e-08	0.000711004	0.03263	7.49135e-05	6.36559e-08	4.11766e-10	5.40928e-14
10	PE	9296	11019	7925	8585	9808	9443	12127	8563	11648	8725	0.0613996	0.00110414	0.221514	0.114028	0.00168868	0.443027	0.945036	0.319292	0.457734	0.00713653	0.734544
11	PE(O)	928	1241	1094	1090	957	1369	2572	2475	2001	2096	7.79139e-24	7.44362e-08	0.0192426	2.02576e-22	4.83835e-07	0.125077	0.00014059	4.77228e-10	3.75241e-12	3.56318e-08	6.91976e-12
12	PE(P)	4321	5694	5158	4829	4637	6269	9144	8806	8435	8036	6.45952e-23	6.47825e-07	0.328208	5.59825e-22	1.87149e-06	0.474079	5.6186e-06	5.18403e-08	5.77829e-10	5.89329e-10	2.58349e-10
13	PI	49892	51664	48423	50326	42664	52603	48802	45722	49862	44722	0.924346	2.77121e-05	0.253339	0.924346	5.14654e-05	0.44897	0.28447	0.242307	0.23173	0.835372	0.233365
14	PS	134	132	74	147	299	329	139	125	109	79	0.814643	0.00747774	0.000895759	0.847228	0.0102327	0.00776325	0.00286759	0.962746	0.211469	0.396325	0.00320778
15	PG	327	344	293	331	382	338	400	224	273	264	0.0523156	0.0294037	0.198543	0.114028	0.033239	0.443027	0.83185	0.562422	0.108353	0.23097	0.0215359
16	COH	243815	263138	238924	254587	253977	215622	220739	226964	246340	239020	0.00651341	0.382255	0.579042	0.0188165	0.397545	0.602204	0.0952366	0.0126102	0.435098	0.666725	0.401319
17	CE	1344055	1482859	1358906	1245651	1180777	1472245	1507030	1384261	1218587	1428699	0.0589045	0.00416463	0.220593	0.114028	0.00601558	0.443027	0.209345	0.822843	0.796799	0.861665	0.00581479
18	DG	4265	3730	3482	6468	9474	4129	4069	3675	6739	3609	0.352494	0.000673101	0.142899	0.509158	0.00109379	0.423513	0.809967	0.774857	0.839902	0.797329	0.00622731
19	TG	68641	49165	54435	100027	74811	58920	54066	38458	88166	55794	0.141366	2.2131e-05	0.52923	0.22972	4.79506e-05	0.573333	0.420222	0.602829	0.0717283	0.787518	0.231312
20	TG(O)	253	302	281	761	445	240	489	488	741	626	0.0024763	4.15586e-07	0.442812	0.00804798	1.35065e-06	0.51151	0.850338	0.0373878	0.037633	0.730001	0.0583205

## Sheet: Table S3
Table S3: Effects of alkylglycerol mix administration on adipose tissue lipid classes in mice.
#	Lipid classa			Controlb					AKGc			P-valued	P-valuee	P-valuef	P-value (BH)g	P-value (BH)h	P-value (BH)i	P-value (Control vs AKG)j
		Week 1	Week 2	Week 4	Week 8	Week 12	Week 1	Week 2	Week 4	Week 8	Week 12	(Treatment)	(Time)	(Interaction)	(Treatment)	(Time)	(Interaction)	Week 1	Week 2	Week 4	Week 8	Week 12
1	Cer	55744	71094	68653	70670	79379	60634	61665	74039	70672	74749	0.709436	0.00178839	0.427981	0.947171	0.00301791	0.637174	0.464329	0.103188	0.5314	0.972867	0.539492
2	SM	219347	206041	232520	203728	186350	206115	223141	245356	241506	238340	0.00890473	0.160785	0.0671717	0.0300534	0.180883	0.268306	0.394545	0.314556	0.525859	0.0407324	0.00247373
3	LPC	87423	102977	124854	111250	99406	76246	116255	110927	109337	114587	0.972257	0.000147619	0.222699	0.972257	0.000332143	0.529302	0.19338	0.249566	0.323318	0.877196	0.188016
4	LPC(O)	750	680	649	715	652	893	1496	1691	2080	1816	2.49114e-23	0.000208062	3.77519e-06	3.36304e-22	0.000401263	5.0965e-05	0.172654	3.27785e-09	1.53161e-11	2.37395e-12	1.87696e-12
5	LPE	128345	92191	129485	97626	104224	127744	99847	127383	106553	120060	0.306275	0.00614735	0.943511	0.63611	0.00922103	0.990404	0.939909	0.478087	0.983385	0.581598	0.300044
6	LPE(P)	2472	5051	6818	6812	5880	3544	7696	6745	11360	11013	6.33222e-06	7.7294e-13	0.254849	2.8495e-05	2.08694e-11	0.529302	0.0235051	0.0184638	0.815993	0.0256139	0.00100678
7	LPI	8064	5781	7434	9466	8432	6688	5971	9290	9415	8272	0.894614	3.08753e-05	0.251136	0.947171	0.000104204	0.529302	0.14088	0.95121	0.0747986	0.954678	0.923302
8	PC(O)	15156	12061	11549	12803	12220	20997	34369	37275	34147	31966	5.62337e-34	0.0636687	3.25083e-08	1.51831e-32	0.0859527	8.77724e-07	0.000206675	2.48013e-18	6.98938e-21	1.41676e-16	4.88164e-17
9	PC(P)	4885	5187	4572	5245	5035	5908	10034	9503	9798	9405	5.14816e-18	4.88701e-05	0.12801	3.47501e-17	0.00014661	0.345627	0.00491286	2.59666e-07	1.08312e-08	1.00479e-06	5.15908e-07
10	PE	226301	331455	317029	309684	295946	278500	293493	286942	273078	294254	0.468745	5.55605e-05	0.00138869	0.755256	0.000149122	0.0124982	0.0010041	0.0710174	0.159686	0.0757096	0.948206
11	PE(O)	2444	3838	4143	3828	3440	4078	8399	10460	8356	8680	2.9461e-20	1.25879e-10	0.387868	2.65149e-19	1.69937e-09	0.637174	7.33587e-05	9.07001e-08	3.29934e-09	9.21069e-07	6.50624e-09
12	PE(P)	116612	157105	164594	126065	121557	147465	170967	171507	162802	186677	0.00297295	0.149991	0.471981	0.0114671	0.176076	0.637174	0.0448454	0.580111	0.706858	0.187446	0.0118147
13	PI	83837	89830	83275	68316	81401	94115	86825	84926	67809	75310	0.872559	4.30897e-06	0.344197	0.947171	1.93903e-05	0.619554	0.120681	0.613698	0.715199	0.848261	0.20047
14	PS	148485	170947	175635	135729	125331	169063	174775	156326	139056	155331	0.112151	0.000181809	0.0438183	0.275279	0.000377603	0.268306	0.0579497	0.736551	0.149224	0.791186	0.00914494
15	PG	35875	32273	27138	23692	22254	42846	28342	20249	22965	22871	0.274324	2.1386e-08	0.10403	0.617228	1.88892e-07	0.312089	0.143445	0.207346	0.0268006	0.728253	0.916082
16	COH	841542	1126072	1155029	1173211	1269886	1102456	1116688	1090130	1031153	1487370	0.380881	0.00311696	0.0794981	0.734557	0.00495046	0.268306	0.0151384	0.764759	0.540137	0.322342	0.175671
17	CE	66773	104155	78632	91067	126017	65569	104250	69413	107782	105963	0.812967	1.65934e-06	0.674709	0.947171	8.96044e-06	0.828051	0.928321	0.930254	0.57857	0.357577	0.272237
18	DG	21643044	44534742	38048806	45094373	19862290	26538323	59339605	23333950	41246602	34688032	0.682396	0.00172275	0.063374	0.947171	0.00301791	0.268306	0.495739	0.330388	0.0762	0.305857	0.0563521
19	TG	117880060	155319171	179353323	120449353	159386561	130056787	157091751	155773048	91926291	150885227	0.460146	0.0254175	0.456889	0.755256	0.0361197	0.637174	0.455449	0.944695	0.697377	0.0699037	0.896392
20	TG(O)	103999	138270	184298	212787	294574	245723	509528	856566	660319	1197142	3.25433e-15	2.7984e-08	0.509042	1.75734e-14	1.88892e-07	0.654483	0.000487136	8.28298e-06	3.2606e-07	0.00125954	4.50586e-06

## Sheet: Table S4
Supplementary S4: Effects of alkylglycerol mix administration on hepatic lipid classes in mice.
#	Lipid classa			Controlb					AKGc			P-valued	P-valuee	P-valuef	P-value (BH)g	P-value (BH)h	P-value (BH)i	P-value (Control vs AKG)j
		Week 1	Week 2	Week 4	Week 8	Week 12	Week 1	Week 2	Week 4	Week 8	Week 12	(Treatment)	(Time)	(Interaction)	(Treatment)	(Time)	(Interaction)	Week 1	Week 2	Week 4	Week 8	Week 12
1	Cer	30971	28426	27616	28024	30634	33351	33017	24702	26802	29475	0.964093	0.0164843	0.357032	0.993154	0.0189569	0.760695	0.426451	0.188143	0.207007	0.575718	0.7407
2	SM	24084	24378	22919	23454	18486	23876	23485	21710	22314	20213	0.961771	0.00174622	0.693348	0.993154	0.00236254	0.809074	0.951011	0.675867	0.524056	0.789158	0.213588
3	LPC	29849	29569	32333	38447	41057	24943	30503	44680	43074	46511	0.167939	3.84861e-05	0.152457	0.275899	7.37651e-05	0.760695	0.228747	0.937967	0.0202166	0.4768	0.301916
4	LPC(O)	88	85	108	133	118	95	139	209	223	194	1.53308e-09	5.37918e-08	0.0356981	1.17536e-08	4.12404e-07	0.547078	0.647145	0.00195479	4.18894e-06	0.000625098	0.00300628
5	LPE	28632	31649	29444	34236	33194	27296	30440	33803	36443	38354	0.137347	0.00360665	0.345342	0.242999	0.0046085	0.760695	0.675339	0.611663	0.112801	0.380619	0.0950743
6	LPE(P)	8	15	23	58	53	3	23	68	87	83	0.0185025	5.56595e-06	0.218564	0.0531947	1.82881e-05	0.760695	0.607755	0.19539	0.00740504	0.221443	0.68947
7	LPI	3992	4325	4682	5954	5669	4088	4495	5604	6164	6166	0.0820662	1.00055e-06	0.753067	0.209725	4.70928e-06	0.809074	0.826649	0.811452	0.0609439	0.576993	0.429823
8	PC(O)	4440	4868	5275	5388	4833	5278	7067	7058	7363	6257	3.87305e-10	0.000848884	0.598049	4.45401e-09	0.00130162	0.809074	0.0525842	0.000103111	0.000811264	0.000545514	0.00425861
9	PC(P)	2474	2731	2634	2609	2096	3072	3050	2924	3094	2683	6.22365e-07	0.00137004	0.53662	2.86288e-06	0.00196943	0.809074	0.00295972	0.136111	0.114232	0.0144152	0.000792674
10	PE	313407	340043	282645	283098	238670	307405	316261	281876	307120	265772	0.566969	7.46864e-06	0.363811	0.72446	2.1133e-05	0.760695	0.860419	0.285976	0.926517	0.234844	0.153091
11	PE(O)	652	745	800	822	609	813	1186	1181	1240	875	6.68543e-11	1.21723e-05	0.59327	1.53765e-09	2.79963e-05	0.809074	0.0488521	0.000123963	0.000306059	0.00031368	0.00109103
12	PE(P)	13002	14363	13409	13384	11140	13890	17356	14426	14781	12964	0.000885367	0.00035294	0.809074	0.00339391	0.00057983	0.809074	0.383408	0.0247888	0.320539	0.142399	0.0408944
13	PI	99271	104874	95729	102333	96358	97125	101362	98111	105831	98462	0.822643	0.248282	0.79583	0.946039	0.248282	0.809074	0.696231	0.428479	0.64304	0.480589	0.661899
14	PS	31163	26218	21408	19848	16515	25581	23554	19841	19375	16729	0.187205	1.22851e-06	0.803036	0.287048	4.70928e-06	0.809074	0.155629	0.374567	0.512499	0.904508	0.994039
15	PG	1950	1465	1553	1219	1329	1606	1507	1208	1108	1093	0.00189698	1.19607e-06	0.312789	0.00623295	4.70928e-06	0.760695	0.0714985	0.799051	0.0186888	0.413952	0.0315175
16	COH	289744	235560	251018	315975	328198	292471	307866	274432	322018	297084	0.133798	0.0156426	0.071358	0.242999	0.0189358	0.547078	0.895538	0.00360474	0.365465	0.770154	0.282105
17	CE	429609	263354	238259	395192	301538	421858	375039	294011	331967	277470	0.445555	6.06658e-05	0.0590526	0.60281	0.000107332	0.547078	0.776714	0.0232488	0.122227	0.216459	0.435067
18	DG	429715	468088	718123	1698443	2783492	380539	636492	1090856	1789057	2538663	0.135408	1.62648e-12	0.588164	0.242999	3.74091e-11	0.809074	0.996496	0.355718	0.0817918	0.409324	0.706213
19	TG	732631	762295	922215	1674642	2713653	773319	950285	1315915	1976042	2436639	0.108987	2.72497e-11	0.478727	0.242999	3.13372e-10	0.809074	0.606936	0.422816	0.0699618	0.31537	0.461589
20	TG(O)	446	948	627	819	1005	732	1013	2775	3049	4450	6.66311e-09	1.36911e-05	0.758676	3.83129e-08	2.86269e-05	0.809074	0.0172848	0.0201901	0.000118144	0.00592707	0.00512661

## Sheet: Table S5
Table S5: Effects of alkylglycerol mix administration on skeletal muscle lipid classes in mice.
#	Lipid classa			Controlb					AKGc			P-valued	P-valuee	P-valuef	P-value (BH)g	P-value (BH)h	P-value (BH)i	P-value (Control vs AKG)j
		Week 1	Week 2	Week 4	Week 8	Week 12	Week 1	Week 2	Week 4	Week 8	Week 12	(Treatment)	(Time)	(Interaction)	(Treatment)	(Time)	(Interaction)	Week 1	Week 2	Week 4	Week 8	Week 12
1	Cer	15576	14567	15108	15157	15800	16229	14829	14688	14491	14967	0.574537	0.156271	0.651964	0.751899	0.217043	0.776147	0.412762	0.760176	0.603	0.446236	0.293089
2	SM	40081	34275	38539	46403	49308	37818	35639	40516	41583	40066	0.0767176	4.71712e-05	0.0735421	0.273991	0.000196547	0.26265	0.417497	0.564827	0.553112	0.0953352	0.00547734
3	LPC	38126	35264	33273	32238	45486	48460	34529	39028	33498	33077	0.881175	0.00330721	0.000535926	0.91789	0.00689001	0.00669908	0.0115706	0.609834	0.0951121	0.77605	0.000657881
4	LPC(O)	79	57	53	59	71	107	112	138	123	124	1.50935e-10	0.77044	0.225374	1.2578e-09	0.77044	0.445251	0.0713385	0.00111367	2.44365e-06	0.00070824	0.00523757
5	LPE	41896	41876	37804	43430	60781	57864	40147	42597	42541	39991	0.979265	0.0759508	0.00278769	0.979265	0.118673	0.0174231	0.00648756	0.611805	0.332716	0.812177	0.00413448
6	LPE(P)	3037	2793	2681	3183	4201	3561	3026	3231	2978	3034	0.632	0.525666	0.248373	0.751899	0.571376	0.445251	0.241225	0.634148	0.175672	0.561059	0.168936
7	LPI	3750	3732	4254	5343	4510	4417	3660	4629	4867	4068	0.833906	0.0265191	0.318526	0.90642	0.0473555	0.497697	0.0937902	0.847007	0.581449	0.410382	0.345115
8	PC(O)	3942	3708	4038	4233	4750	5507	6493	7797	7584	7141	1.73001e-29	4.80645e-07	0.0016035	4.32503e-28	3.00403e-06	0.0133625	1.76782e-07	5.62726e-14	2.5666e-17	4.01157e-14	1.25709e-09
9	PC(P)	12989	13207	15636	12866	15978	13429	14333	15895	13594	15441	0.278218	4.09113e-06	0.749997	0.496481	2.04556e-05	0.815214	0.620594	0.159597	0.742382	0.405712	0.646985
10	PE	288088	269861	263876	273380	268574	269551	258728	256575	272964	265884	0.220881	0.413954	0.942388	0.496481	0.511656	0.942388	0.241867	0.437438	0.646537	0.98882	0.724165
11	PE(O)	5224	5396	5490	5565	6370	5135	6528	7761	7661	7533	3.21892e-11	2.05528e-09	0.000323616	4.02365e-10	2.5691e-08	0.00669908	0.84283	0.00125525	8.65623e-08	9.58204e-07	0.00337587
12	PE(P)	118324	100439	115364	127396	133968	97640	111190	122592	118837	115748	0.130634	0.00318155	0.0286666	0.408231	0.00689001	0.143333	0.0129755	0.210871	0.409842	0.303215	0.045362
13	PI	107377	110738	111465	104331	107950	106452	103377	112696	111779	108363	0.63093	0.76159	0.792848	0.751899	0.77044	0.825883	0.270216	0.531044	0.924133	0.604589	0.983346
14	PS	45387	41707	45099	49113	47998	42459	44344	45019	48450	42945	0.449812	0.233211	0.646074	0.702832	0.306856	0.776147	0.434382	0.495188	0.987693	0.768547	0.162743
15	PG	75284	62808	59122	55192	54087	82375	66526	56433	59474	50923	0.519364	1.956e-07	0.700624	0.751899	1.63e-06	0.796163	0.237721	0.474034	0.638146	0.57679	0.657783
16	CE	56473	97006	50825	39379	56688	48713	53040	45440	45527	50099	0.0460527	0.0137862	0.528098	0.191886	0.0265118	0.694865	0.281125	0.347378	0.589597	0.212201	0.0655192
17	COH	279367	256517	253333	307895	344571	246984	232693	260991	272554	287382	0.189965	0.11392	0.434203	0.496481	0.167529	0.603059	0.652826	0.0441329	0.896369	0.531445	0.42168
18	DG	713672	324071	443990	774583	722716	406691	720397	599651	619392	722270	0.297889	0.0412181	0.267151	0.496481	0.0686969	0.445251	0.413539	0.084496	0.114747	0.942563	0.831501
19	TG	1362026	1028601	1378902	2055355	2149609	1466339	1888040	2071826	2074263	2088006	0.0109893	0.00328204	0.238395	0.0549467	0.00689001	0.445251	0.50998	0.0124338	0.027721	0.755498	0.919112
20	TG(O)	468	238	414	636	566	550	731	1014	1210	1220	2.02545e-09	0.000143188	0.231251	1.2659e-08	0.000447462	0.445251	0.222299	0.0002632	4.17906e-05	0.0043123	0.00591338

## Sheet: Table S6
Table S6: Effects of alkylglycerol mix administration on plasma lipid species in mice.
#	Lipid speciesa			Controlb					AKGc			P-valued	P-valuee	P-valuef	P-value (BH)g	P-value (BH)h	P-value (BH)i	P-value (Control vs AKG)j
		Week 1	Week 2	Week 4	Week 8	Week 12	Week 1	Week 2	Week 4	Week 8	Week 12	(Treatment)	(Time)	(Interaction)	(Treatment)	(Time)	(Interaction)	Week 1	Week 2	Week 4	Week 8	Week 12
1	Cer(d18:0/16:0)	13	10	15.2	21.8	21.7	15.5	14.1	10.9	13.5	14.3	0.437166	0.0522997	0.0384129	0.570064	0.0626827	0.194001	0.417129	0.0628687	0.204785	0.0748414	0.137141
2	Cer(d18:0/18:0)	4.4	2.6	3.8	3.9	5.8	4.5	3.3	3.5	3.1	3.7	0.450708	0.0614111	0.430447	0.578733	0.0723615	0.632098	0.926239	0.278129	0.602731	0.386112	0.142939
3	Cer(d18:0/20:0)	6.5	5.3	5.9	6.9	9.6	8.6	7.3	5.2	6.1	8	0.759469	0.056287	0.0736145	0.825289	0.0666449	0.272708	0.167987	0.0452098	0.501342	0.543953	0.149059
4	Cer(d18:0/22:0)	104.7	72.8	81.9	100.7	119.8	117	84	70.1	75.8	92.6	0.220326	0.00266043	0.16935	0.362759	0.00415639	0.400058	0.627247	0.27371	0.3298	0.0955667	0.095561
5	Cer(d18:0/24:0)	81.9	51.4	51.9	70.3	76.9	95.8	50.6	43.3	48.5	54.1	0.0160281	6.79118e-07	0.0556717	0.0499218	2.75114e-06	0.232679	0.306151	0.838014	0.212966	0.0172185	0.0095018
6	Cer(d18:0/24:1)	96.3	74.3	76.6	96.2	137	103.9	67.4	65.5	77.7	99.9	0.0245541	5.23799e-05	0.50756	0.0694044	0.000114347	0.695229	0.704241	0.42317	0.265137	0.112277	0.0510381
7	Cer(d18:1/16:0)	61.9	47.1	58.4	100.1	116.4	65.2	47.9	62.5	79.6	74.3	0.200205	6.84234e-10	0.049623	0.338755	7.60433e-09	0.218757	0.628223	0.793066	0.56561	0.147917	0.00334429
8	Cer(d18:1/18:0)	6.5	5.7	7.9	11.1	17.4	8.5	6.2	8.3	9.5	12.6	0.687386	4.51183e-08	0.245255	0.770945	2.94171e-07	0.466653	0.0968278	0.534251	0.702174	0.648631	0.149763
9	Cer(d18:1/20:0)	23.5	20.7	22.4	35.5	49.9	25.9	23.2	28.5	31.7	41.4	0.35646	2.18075e-07	0.459593	0.509734	1.06648e-06	0.655221	0.53964	0.355607	0.124208	0.737855	0.417478
10	Cer(d18:1/22:0)	857.9	708.2	614.9	859.9	972.6	903.9	809.5	710.3	753.3	779.7	0.951665	0.0180689	0.159989	0.981781	0.0238934	0.385574	0.715782	0.191631	0.282655	0.29911	0.107291
11	Cer(d18:1/24:0)	1134	748.1	603	814.1	791	1166.3	752.9	524.2	637.2	589.8	0.0134235	9.19337e-13	0.162434	0.0429024	4.49556e-11	0.387269	0.672277	0.851118	0.278752	0.0346451	0.00988991
12	Cer(d18:1/24:1)	945.5	742.6	746.7	1008.3	1172.7	941	675.6	734.3	833	950.9	0.0261398	1.74237e-07	0.50426	0.0722167	9.00758e-07	0.694601	0.948134	0.225562	0.908645	0.0607675	0.0639592
13	SM(d17:1/14:0)	31.5	32.4	35.7	47.8	37.9	32.6	30	36.6	48.6	39.8	0.618076	2.28893e-14	0.657083	0.712828	2.23857e-12	0.768693	0.535735	0.239208	0.722905	0.984034	0.448565
14	SM(d18:0/14:0)	18.2	19.6	21	26.1	19.7	20.6	19.8	21.2	25.5	21.1	0.1702	1.15633e-06	0.555983	0.305985	4.41755e-06	0.717351	0.0752466	0.988756	0.836298	0.715912	0.299002
15	SM(d18:1/14:0/SM(d16:1/16:0)	437.4	476	505.4	644.2	508.6	470.8	455	515.7	629.5	532	0.447059	1.93056e-09	0.604773	0.578338	1.82757e-08	0.745737	0.202176	0.510169	0.746182	0.630352	0.427341
16	SM(d18:2/14:0)	93.1	112.5	119.5	151.1	124.1	96.3	104.2	123.4	158	135.2	0.416437	3.01929e-10	0.709284	0.557354	3.88535e-09	0.808485	0.53546	0.363234	0.746297	0.70436	0.299182
17	SM(d17:1/16:0)	677.2	660.3	700.9	989.7	790.7	673.8	658	735.1	928.3	805.6	0.833008	4.87105e-11	0.779642	0.883603	8.2136e-10	0.852897	0.984719	0.992324	0.465625	0.29583	0.741651
18	SM(d18:0/16:0)	254.9	228.2	239.1	301.2	228.4	309.9	282.4	229.5	270.7	228.7	0.154559	0.010392	0.199997	0.285414	0.0144727	0.436034	0.0770968	0.0602959	0.75313	0.372265	0.578551
19	SM(d18:1/16:0)	1547.1	1638.3	1641.8	1967.7	1688.8	1696.4	1658.5	1676.8	1982.9	1722.2	0.173587	7.56257e-05	0.827837	0.30741	0.000161489	0.881944	0.111071	0.798366	0.688285	0.962765	0.665418
20	SM(d18:2/16:0)	1918.7	2183.7	2155.5	2131.9	1801.1	1944.9	2153.3	2039.4	2197.7	1842.4	0.971087	0.000384755	0.8929	0.983151	0.000709982	0.923104	0.857622	0.850117	0.406826	0.678643	0.6869
21	SM(d16:1/19:0)	49.5	63.4	63.9	77.1	59.8	62.9	72.2	73.5	95.9	76.9	4.56224e-09	2.27193e-11	0.499136	2.75424e-08	4.62906e-10	0.691019	0.000513531	0.0658621	0.0460623	0.00236936	0.000261645
22	SM(d18:1/17:0)/SM(d17:1/18:0)	191.2	206.6	193	242.5	172.3	210.5	236.1	188.9	213.7	213.1	0.135178	0.179677	0.226667	0.26231	0.198334	0.450439	0.299313	0.223985	0.930298	0.307842	0.0417192
23	SM(d18:2/17:0)	43.1	52.2	53.8	64.6	55.1	46.5	53.8	53.9	71.3	63	0.0127766	2.10938e-11	0.616473	0.0413758	4.62906e-10	0.753638	0.200507	0.645142	0.96719	0.15206	0.0411149
24	SM(d18:1/18:0/SM(d16:1/20:0)	1108.7	1229.7	1206.6	1382.5	1182.4	1201.5	1276.1	1166.7	1379	1222.4	0.387156	0.0282823	0.876586	0.531796	0.0357366	0.912023	0.270184	0.638086	0.704296	0.925931	0.643585
25	SM(d18:2/18:0)	510.2	623.6	587.3	679.4	613	555	620.5	602.2	749.1	642.9	0.0897346	1.0947e-05	0.833204	0.202213	3.05892e-05	0.88381	0.177504	0.904106	0.679859	0.238893	0.449697
26	SM(36:3)	122	148.6	147.7	217	200.9	129.5	150	159.4	238.6	206.4	0.0930152	7.44656e-14	0.959143	0.206747	4.55171e-12	0.965064	0.292654	0.926507	0.380291	0.379994	0.643159
27	SM(37:2)	69.6	80.5	81.4	95.4	78	82.5	159	162.1	187.3	183	1.96311e-25	2.65846e-13	6.00249e-06	4.7998e-24	1.44443e-11	0.000225786	0.0347564	2.81891e-11	6.83726e-12	4.05774e-11	2.94996e-15
28	SM(d18:1/20:0)/SM(d16:1/22:0)	758	765	689.7	802.2	865.5	850.8	975	872.7	974.7	910.2	0.00629813	0.49431	0.866598	0.0223173	0.508879	0.905484	0.276487	0.141868	0.0643992	0.162992	0.700712
29	SM(d18:2/20:0)	319.2	389.6	366.8	423.9	382.2	352.6	426.9	455.7	504.4	455.5	0.000544583	0.000189324	0.826991	0.00225679	0.000376339	0.881944	0.222386	0.419417	0.0179996	0.106404	0.0724845
30	SM(d16:1/23:0)/SM(d17:1/22:0)	763.5	771.2	680.5	773	631.2	826.8	1018.9	814.4	854.6	698.3	0.0219987	0.0500893	0.940365	0.064032	0.0601809	0.959894	0.454375	0.105591	0.169504	0.524054	0.453976
31	SM(d18:1/23:0)/SM(d17:1/24:0)	2249.6	2113.2	1870.1	2162.9	1741.7	2315	2355.4	1942.9	2407.7	1799.6	0.172621	0.00145906	0.990702	0.30741	0.00234697	0.990702	0.652428	0.427084	0.6426	0.351643	0.745299
32	SM(d17:1/24:1)	2038.3	2284.8	2193.7	2348	1993.1	2103	2305.1	2273.1	2484.8	2071.4	0.241867	0.00494785	0.98935	0.3882	0.00739908	0.990702	0.673456	0.919982	0.549586	0.403798	0.603106
33	SM(d18:2/23:0)	748.1	819.6	711.7	934.8	677.5	795.6	808.2	773.9	952.7	728.4	0.197926	0.001361	0.946606	0.336062	0.00220373	0.959894	0.445944	0.978949	0.365817	0.919129	0.392567
34	SM(d18:1/24:0)	3278.2	2849.2	2380.6	2563.7	2289	3609.9	2962.2	2299.1	2507.9	1967.4	0.859715	6.03843e-07	0.668686	0.907992	2.51278e-06	0.774855	0.307123	0.890938	0.830187	0.844869	0.270241
35	SM(d18:1/24:1)	9556.1	10102	9160.4	9775.1	9754.3	10364.4	9932.9	9330.5	10193.5	9311	0.598607	0.553674	0.766019	0.69695	0.564056	0.84176	0.265586	0.770848	0.747908	0.565777	0.57499
36	SM(d18:2/24:0)	1179.8	1243.8	1031.1	1127.7	932.6	1222.1	1083.3	913.5	988.9	835.1	0.0707585	0.000220696	0.747204	0.165555	0.000435163	0.828533	0.701651	0.228698	0.256434	0.210755	0.383863
37	LPC(14:0)[sn1]	957.2	933.4	955.1	1081.7	696	1001.7	816.6	676.9	859.6	701.1	0.021977	0.000292532	0.0762307	0.064032	0.00055231	0.276125	0.613172	0.222241	0.00436545	0.0472395	0.773187
38	LPC(14:0)[sn2]	220.1	213.8	216.9	246.8	161.4	226.3	184.4	156.5	204.8	164.6	0.0184012	0.000425312	0.119292	0.0555444	0.000767445	0.342744	0.787897	0.153225	0.0043773	0.0942655	0.805165
39	LPC(15:0)[sn1]	898.6	838.7	799.8	899.1	609.3	894	812.3	595.7	747.5	588.5	0.017719	1.43505e-08	0.10475	0.0538172	1.0796e-07	0.324194	0.975407	0.781098	0.00220771	0.0526595	0.871839
40	LPC(15:0)[sn2]	273.2	255	255.4	286.9	184.7	262.3	238.9	179	238.5	182.3	0.00588711	3.29114e-07	0.0785358	0.0210131	1.53273e-06	0.27829	0.663774	0.522301	0.000561501	0.0637207	0.956264
41	LPC(16:0)[sn1]	68821.7	68626.5	63479.8	64730.1	56677.3	70491.9	66718.2	57594.1	60868.7	57854.7	0.297051	8.35631e-06	0.385824	0.452518	2.44845e-05	0.593296	0.681096	0.640325	0.0742469	0.272837	0.530368
42	LPC(16:0)[sn2]	15326.4	15342.1	14654.9	15661.9	12962.4	15203.7	14595.3	12757.9	15317	13400.3	0.323358	0.00503172	0.385675	0.472204	0.00745609	0.593296	0.86329	0.500484	0.0519138	0.705552	0.384959
43	LPC(16:1)[sn1]	7404.3	6574.8	7712.4	9025.7	6413	6798.9	5726.8	6793.3	8119	6771.3	0.025717	6.06355e-07	0.371768	0.0718606	2.51278e-06	0.589694	0.264363	0.060691	0.0989168	0.158331	0.489683
44	LPC(16:1)[sn2]	1626.4	1415	1680.5	2098.3	1702.2	1467	1228.9	1599.8	1928	1571.7	0.0424355	4.31394e-07	0.924405	0.109215	1.94524e-06	0.94766	0.21401	0.104805	0.640004	0.352618	0.527589
45	LPC(15-MHDA)[sn2]	380.7	378.8	370.4	442.9	293.9	379.4	329.6	289.3	409.8	308.3	0.0308486	3.55233e-07	0.0784344	0.0838052	1.62345e-06	0.27829	0.881208	0.102158	0.0026412	0.289553	0.44291
46	LPC(15-MHDA)[sn1]/LPC(17:0)[sn2]	1763.8	1662.7	1663.2	2004.7	1378.6	1826.8	1505.1	1387.6	1752.8	1390.2	0.0351432	8.87085e-08	0.122841	0.0928921	5.22632e-07	0.347068	0.617798	0.1887	0.0113173	0.0550959	0.778911
47	LPC(17:0)[sn1]	1253.3	1187.5	1084.9	1257	947.5	1300.5	1171.4	942.4	1077.9	910.8	0.122295	5.69444e-07	0.334178	0.248142	2.46423e-06	0.561556	0.678816	0.983972	0.0882885	0.0505318	0.771259
48	LPC(17:1)[sn2](a)	376.2	329.8	394.9	456.7	380.8	354.4	290.5	372.2	402.1	333	0.0157561	1.02007e-05	0.954893	0.0493894	2.86674e-05	0.96279	0.441414	0.189741	0.494403	0.134598	0.14028
49	LPC(17:1)[sn1](a)/LPC(17:1)[sn2](b)	1438.9	1269.5	1513.5	1697.1	1218	1322.8	1118.2	1291.2	1482.6	1222.3	0.0097393	5.90927e-06	0.592179	0.0323981	1.78372e-05	0.740603	0.263234	0.141186	0.0483757	0.0880333	0.900449
50	LPC(17:1)[sn1](b)	85.7	77.3	81	89.5	55.9	79.3	65.7	59.4	70.7	56.7	0.00746788	0.000109433	0.262173	0.0253597	0.000228244	0.481964	0.526781	0.147289	0.0132543	0.0460793	0.716131
51	LPC(18:0)[sn1]	22175.7	21513.3	20585.9	21995.3	19165.9	23296	21560.4	19013.8	19759	19184	0.307224	5.21971e-05	0.176804	0.459414	0.000114347	0.410185	0.334057	0.915737	0.123364	0.0454176	0.867136
52	LPC(18:0)[sn2]	6081.7	5974.4	5785.3	6365.6	5199	6370.5	5782.9	5018	5950	5366.7	0.345235	0.000772272	0.207692	0.497205	0.00132972	0.442383	0.537724	0.637315	0.0309993	0.32358	0.434296
53	LPC(18:1)[sn1]	36161	33085.8	35290.6	35214.9	30440.8	35692.2	32301.2	31706.2	31765.3	31005.7	0.111321	0.00492223	0.346646	0.233167	0.00738334	0.568826	0.918694	0.649429	0.0690455	0.0766082	0.584567
54	LPC(18:1)[sn2]	11746.2	11136.2	11982.9	12519.5	11572.1	11758.6	10688.4	12203.3	11710.2	11172.4	0.312823	0.0324472	0.784704	0.463546	0.0405798	0.856518	0.956059	0.41523	0.701883	0.204778	0.535275
55	LPC(18:2)[sn1]	22177.8	20306.4	20834.3	21284.8	17134.6	21934.7	20006.5	18891.8	19231.8	16240.2	0.034053	2.18583e-09	0.603672	0.0904995	2.01673e-08	0.745737	0.864634	0.821803	0.0731211	0.069429	0.389342
56	LPC(18:2)[sn2]	5861.4	5423.9	5547	5759.6	5499.4	6242	5598	5953.4	5278.3	4490.5	0.532938	0.00136663	0.0708864	0.649892	0.00220554	0.270121	0.378278	0.645057	0.362567	0.229853	0.0156586
57	LPC(18:3)[sn2](a)	274	244.2	293.1	277.8	214.3	306	218.3	192.8	181	152.4	0.000566989	0.000440735	0.0421628	0.0023263	0.000789449	0.198246	0.478308	0.527735	0.00985287	0.00291411	0.0169059
58	LPC(18:3)[sn1](a)/LPC(18:3)[sn2](b)	597.7	503.4	538.7	558	393.5	596.2	468.2	394.5	400.7	328.7	0.000632572	4.77977e-07	0.163144	0.00255643	2.10568e-06	0.387269	0.949973	0.490684	0.0090853	0.0028983	0.127884
59	LPC(18:3)[sn1](b)	183.6	159.5	186.8	203.6	141.1	167.4	132.8	145.8	160.4	128.9	0.000371897	0.000295988	0.679748	0.00156774	0.000556685	0.783955	0.326526	0.0596272	0.0195041	0.0190367	0.392613
60	LPC(20:0)[sn1]	1025.9	1009.4	885.5	873.9	682.4	1009.9	1060.6	816.7	850.9	641.5	0.51284	1.32528e-07	0.906976	0.630097	7.04416e-07	0.933708	0.834583	0.622225	0.436851	0.774268	0.503163
61	LPC(20:0)[sn2]	215.4	198.9	182.4	184.1	130.3	193.1	209.2	154.2	187.6	128.9	0.440166	3.26616e-07	0.697537	0.57245	1.53273e-06	0.798819	0.421233	0.695128	0.157214	0.924658	0.966662
62	LPC(20:1)[sn1]	1542.2	1609.1	1943.2	2009.2	1685.9	1348.3	1335.4	1863.6	2037.9	1754.5	0.172167	1.12041e-07	0.269047	0.30741	6.22589e-07	0.486801	0.189153	0.0277595	0.629766	0.971333	0.485367
63	LPC(20:1)[sn2]	453.1	506.7	612.2	654.2	584.1	428.1	425.9	652.6	644.3	593	0.4485	1.65058e-10	0.233972	0.578672	2.37392e-09	0.45765	0.556544	0.0252373	0.426686	0.768697	0.678824
64	LPC(20:2)[sn1]	797.8	853.2	1109.9	1185.1	987.6	698	656.5	1057.6	1089.9	1036.2	0.126902	5.97463e-07	0.292612	0.252257	2.51278e-06	0.507402	0.306402	0.0206405	0.727031	0.527883	0.468189
65	LPC(20:2)[sn2]	519.3	536.8	651	702.1	596.5	504	459	656.8	616.6	613.6	0.169093	1.95954e-06	0.361328	0.305985	7.09791e-06	0.585064	0.702861	0.0463933	0.909495	0.149989	0.663962
66	LPC(20:3)[sn1]	4294	4402.2	4478.3	4683	4001.9	4197.1	4116.2	4633.4	4446.6	4053.9	0.504262	0.0271905	0.72224	0.622688	0.0345355	0.815648	0.625413	0.251108	0.595988	0.424312	0.77213
67	LPC(20:3)[sn2]	1285.4	1301.3	1243	1384.5	1415.5	1431.1	1303.1	1658.7	1284.6	1215.4	0.430082	0.455983	0.00908819	0.565349	0.473409	0.0634294	0.207673	0.802981	0.0020497	0.405838	0.106572
68	LPC(20:4)[sn1]	6442.3	7035.5	6322.2	6505.9	5603.3	6541.6	5991.3	5891.4	5797.7	5770.3	0.112927	0.195623	0.404384	0.233488	0.214004	0.61221	0.879478	0.0525183	0.4144	0.173422	0.685949
69	LPC(20:4)[sn2]	2058.2	2206.8	1973.5	2066	2062.6	2251.8	1939.6	2096.7	1839.7	1875.6	0.241375	0.308122	0.11458	0.3882	0.328977	0.33604	0.238142	0.0707593	0.462034	0.126283	0.252684
70	LPC(20:5)[sn1]	1648.9	1489.3	1694.6	1930	1404.5	1726.4	1309.3	1537.3	1775.4	1331.9	0.157128	2.7762e-06	0.717119	0.288856	9.42753e-06	0.811739	0.591517	0.22214	0.238976	0.375598	0.496967
71	LPC(20:5)[sn2]	394.2	359	398.6	462.7	421.1	447	329	427.8	433.8	336	0.793875	0.00597017	0.396697	0.851033	0.00874076	0.602438	0.268837	0.600948	0.565869	0.680045	0.141377
72	LPC(22:4)[sn1]	104.2	108.8	112.1	117.4	91.8	102.4	93.8	93.6	103.1	91.6	0.0259794	0.0429404	0.374059	0.0721815	0.0523637	0.589694	0.87439	0.0733257	0.0447092	0.14641	0.790962
73	LPC(22:4)[sn2]	40.8	44.8	43.5	47.8	40.8	45.6	40.2	45.3	38.4	38.4	0.20668	0.399032	0.0851916	0.344937	0.41783	0.29132	0.231061	0.134114	0.676887	0.0178379	0.550369
74	LPC(22:5)[sn2](a)	487	504.6	515.5	576.1	374.5	494.6	455.4	423	521.2	368.4	0.026731	8.85646e-10	0.302318	0.0734352	9.4148e-09	0.518713	0.840184	0.176398	0.0101943	0.191473	0.816132
75	LPC(22:5)[sn1](a)/LPC(22:5)[sn2](b)	226	245.9	237.4	214.5	153.1	222	206.1	175.6	170.3	165.6	0.0576378	0.0669158	0.438759	0.142348	0.0784696	0.636656	0.705885	0.151458	0.0913844	0.167261	0.537746
76	LPC(22:5)[sn1](b)	20.8	23.3	23.1	21.3	15.5	20.3	19.7	17.5	16.6	16	0.0406862	0.151798	0.535373	0.105268	0.169861	0.703359	0.730399	0.138814	0.119798	0.113861	0.742069
77	LPC(22:6)[sn1]	6387.6	7225.3	7023.1	7011.9	6091.6	6365.9	6591.8	6833.5	6507	6211.9	0.173175	0.0164131	0.706531	0.30741	0.0220494	0.807228	0.974223	0.124751	0.638016	0.231838	0.901511
78	LPC(22:6)[sn2]	1826.2	2088	2011	2033.2	2223.2	1957.8	1950.3	2383.1	1930.2	1970.7	0.962191	0.248799	0.232717	0.982656	0.268571	0.457023	0.43599	0.40253	0.0814884	0.490003	0.373926
79	LPC(26:0)[sn1]	106.6	98.9	81.4	89.2	122.9	90.9	82.6	71.8	84.9	106	0.0570773	0.00624244	0.948116	0.141679	0.00905803	0.959894	0.241755	0.220996	0.524701	0.846017	0.315869
80	LPC(26:0)[sn2]	22.2	24.7	20.7	17.5	29.5	19.8	18.9	17.1	17.3	23.6	0.0133415	0.00423126	0.810913	0.0429024	0.00642574	0.87059	0.363159	0.0930595	0.22083	0.93418	0.12419
81	LPC(O-16:0)	412	473.9	416.7	424.7	307.8	479.9	606.2	511.7	593.8	473.5	2.38463e-10	5.04415e-06	0.146433	1.49498e-09	1.55131e-05	0.373856	0.0650958	0.00313373	0.0154274	0.000370757	1.33504e-06
82	LPC(O-18:0)	103.7	109.3	97.5	88.7	68.2	142.9	232.9	192.1	209.8	165.1	4.139e-27	2.18093e-07	0.000147435	1.5569e-25	1.06648e-06	0.00295575	0.000486923	4.72675e-12	1.02557e-10	5.4901e-14	2.61792e-15
83	LPC(O-18:1)	200.4	213	211.3	204.5	161.8	210.9	242.5	204.4	219.9	208.1	0.0271234	0.0409813	0.239321	0.0740969	0.0502252	0.459631	0.55171	0.199804	0.760111	0.584436	0.00535835
84	LPC(O-20:0)	25.9	31.4	25.9	24.8	18.8	31.6	32.5	27.3	27.1	21.8	0.00227971	4.81218e-10	0.525671	0.00877779	5.71534e-09	0.698769	0.0126578	0.583953	0.488247	0.269559	0.0326694
85	LPC(O-22:0)	12	14.6	12.6	11.6	9.6	14.2	13.3	12.9	13.4	10.6	0.00456522	6.48011e-12	0.00326023	0.0166383	1.86399e-10	0.0284688	0.00116891	0.067792	0.679215	0.00975449	0.0527603
86	LPC(O-22:1)	10.1	13.3	12.3	11.4	9.1	10.4	12.2	10.7	10.7	9.1	0.314006	1.52368e-06	0.550003	0.463894	5.64456e-06	0.713399	0.598236	0.361625	0.133554	0.452895	0.723207
87	LPC(O-24:0)	6	6.6	5.7	5.5	5	6.4	5.8	6.3	6.2	4.9	0.396173	6.70056e-05	0.0748304	0.538135	0.000144343	0.275128	0.346353	0.0530012	0.127375	0.121277	0.884282
88	LPC(O-24:1)	8.5	10.5	10.4	9.6	8.6	9.1	9	9.7	9.6	8.4	0.209983	0.000236882	0.133985	0.349258	0.000463342	0.363994	0.243925	0.0151013	0.266864	0.927711	0.721678
89	LPC(O-24:2)	1.3	1.2	1.2	0.9	0.9	1.2	1	0.9	0.8	0.7	0.000150057	3.59149e-08	0.518749	0.000692245	2.40581e-07	0.695576	0.440978	0.0997018	0.00480837	0.322156	0.0171872
90	LPE(16:0)[sn1]	1674.5	1877.5	1434.6	1350	1202.2	1642.7	1586.3	1305.3	1498.2	1175.5	0.225673	8.82409e-11	0.116679	0.367847	1.39193e-09	0.339618	0.824912	0.0248976	0.192077	0.157271	0.820132
91	LPE(16:0)[sn2]	534.8	583.5	445.7	409.9	363.2	493.9	493.8	393.5	482.3	369.8	0.256821	4.90888e-10	0.0289013	0.403104	5.71534e-09	0.166267	0.312428	0.0437927	0.0877096	0.0374156	0.821278
92	LPE(18:0)[sn1]	1446.9	1395.9	1166.1	1210	1077.4	1566	1414.7	1078.1	1194.8	914.1	0.286857	1.6968e-12	0.181799	0.438354	5.92666e-11	0.415033	0.286741	0.867477	0.306976	0.780828	0.0252157
93	LPE(18:0)[sn2]	497.3	482.3	408	418.1	354.6	537.4	490.3	360.4	421.3	315.8	0.413355	6.09472e-12	0.321364	0.555303	1.8627e-10	0.542356	0.338477	0.85282	0.10772	0.992956	0.180589
94	LPE(18:1)[sn1]	1726.5	1650	1651.3	1601.9	1334.8	1733.4	1479.8	1414.7	1613.4	1423.1	0.317791	0.0106321	0.379948	0.467269	0.0146867	0.593296	0.892586	0.166915	0.0906442	0.96309	0.52316
95	LPE(18:1)[sn2]	545.6	527.1	526.8	535.6	465.5	572.1	473.5	501.6	530.6	481.3	0.641295	0.104407	0.664254	0.73441	0.11901	0.773382	0.551928	0.162955	0.633362	0.954437	0.803106
96	LPE(18:2)[sn1]	327.8	290.1	273	282.4	213.3	328.9	277.6	218.1	265.4	208.8	0.22759	6.66221e-06	0.653318	0.369738	1.98648e-05	0.767962	0.88312	0.772536	0.0615067	0.660689	0.780625
97	LPE(18:2)[sn2]	1135.8	1028.7	913.3	971.6	764.3	1181.5	1079.2	827.9	927.5	741.9	0.825045	9.40809e-08	0.809022	0.877059	5.41242e-07	0.87059	0.653413	0.62189	0.307146	0.715476	0.943587
98	LPE(20:4)[sn1]	1213.7	1399.6	1121.1	1052.9	973.5	1268.2	1192.9	1141.3	1099	1106.9	0.605747	0.000419252	0.105884	0.70026	0.000759312	0.325645	0.572817	0.0532078	0.84947	0.59226	0.0567876
99	LPE(20:4)[sn2]	480.6	551.9	451.2	413.4	423.1	533.7	481.5	499.1	433.3	438.7	0.394012	0.000469399	0.156358	0.536691	0.000837723	0.384216	0.18085	0.0660074	0.246501	0.531508	0.42212
100	LPE(22:6)[sn1]	1889.4	2345.4	1816.8	1651.7	1501.9	1926.5	1953.9	1813.5	1893.3	1825.3	0.450915	0.00107518	0.0284349	0.578733	0.00178225	0.165531	0.803811	0.0305413	0.980604	0.149494	0.0270415
101	LPE(22:6)[sn2]	984.3	1251.1	971.3	862	880.1	1099.8	1064.4	1019.9	1003.6	987.1	0.202127	0.00502698	0.0555234	0.340828	0.00745609	0.232679	0.186978	0.039206	0.504898	0.107591	0.141818
102	LPE(P-16:0)	68	70.5	64.7	64.8	56.9	88.1	77.3	68.4	72.2	72.9	0.000195551	0.0384564	0.366209	0.000877291	0.0473682	0.586507	0.00643459	0.237381	0.493002	0.261161	0.00399318
103	LPE(P-18:0)	51.1	55.4	51.5	44.6	38.2	66.3	68.6	64.7	67.2	59.2	2.51105e-13	0.000132792	0.124615	1.98049e-12	0.000271696	0.348209	0.00140317	0.00530791	0.00288876	2.31233e-06	1.65587e-07
104	LPE(P-18:1)	21.3	21.2	21.9	20.5	21.3	26.6	22.2	21.1	22.5	25.4	0.0367616	0.553588	0.414499	0.0956194	0.564056	0.618364	0.0370583	0.611233	0.69133	0.40237	0.0898429
105	LPE(P-20:0)	8.9	10.1	9.1	7.1	5.7	9.3	8.3	6.8	6.4	5.8	0.0172163	7.91245e-10	0.0508539	0.0529482	8.59819e-09	0.222032	0.710267	0.0348807	0.0024283	0.413635	0.643478
106	LPI(18:0)[sn1]	164.8	160.5	152.2	180.6	188	148	137.4	136.1	224.1	184.5	0.593291	2.42879e-05	0.114762	0.692786	5.93839e-05	0.33604	0.292053	0.166852	0.288117	0.0525632	0.853978
107	LPI(18:0)[sn2]	20.2	18.3	19.8	26.4	25.9	18.8	17	16.9	33.6	24.6	0.811356	2.91684e-06	0.490086	0.864385	9.76941e-06	0.682769	0.665341	0.66479	0.278339	0.164537	0.829403
108	LPI(18:1)[sn1]	128.5	107.6	134.5	154.8	126.5	138.2	98.4	99.2	142.8	110.5	0.0871094	0.00233917	0.475567	0.199049	0.0037018	0.665708	0.640029	0.489687	0.0358545	0.560107	0.267581
109	LPI(18:1)[sn2]	29	24.2	29.6	32.5	29.9	38.8	24.6	24.8	26.2	23.8	0.323494	0.00921993	0.0399285	0.472204	0.0129556	0.196022	0.0412887	0.83957	0.257724	0.124167	0.0630339
110	LPI(18:2)[sn1]	53.6	46.1	56.9	58.6	42.5	62.6	45.6	40.6	48	40.3	0.137826	0.000340101	0.0296214	0.264302	0.000632354	0.166601	0.176034	0.888387	0.00428166	0.0803093	0.781967
111	LPI(18:2)[sn2]	11.8	10.4	11.6	11.7	8.7	16.6	12.3	10.5	8.6	8.8	0.555928	1.98885e-05	0.0094983	0.668723	5.11868e-05	0.0645093	0.0111742	0.161219	0.467962	0.0221168	0.709748
112	LPI(20:4)[sn1]	318.3	319.3	304.4	311.8	274.4	340.8	279.9	282.8	291.5	314	0.959852	0.365441	0.225695	0.982656	0.385963	0.450439	0.436466	0.264647	0.436365	0.485528	0.0966338
113	LPI(20:4)[sn2]	108	106.6	96.6	97.2	102	140	103.2	122.4	93.7	103.7	0.032579	0.00250571	0.0325309	0.0870554	0.00395256	0.177787	0.00295163	0.613014	0.0145786	0.706503	0.775065
114	PC(28:0)	90.5	73.3	74.1	82.5	83.5	76.8	65.9	57.2	71.7	83.3	0.025121	0.0211713	0.653048	0.0705987	0.02783	0.767962	0.249654	0.341329	0.0415075	0.28464	0.900341
115	PC(14:0_16:0)	1328.2	1421.3	1362.7	1459.5	1337.2	1433	1284.9	1112.6	1284.4	1070.3	6.29987e-05	0.00155563	0.00920958	0.000308064	0.00249411	0.0634294	0.259491	0.0974789	0.00119017	0.044929	0.000470652
116	PC(31:0)(a)	292.1	264.1	261.1	254.4	211.2	297.6	253.7	182.6	191.6	163.5	0.00145603	3.62758e-06	0.141796	0.00574194	1.15187e-05	0.372279	0.928404	0.788779	0.0039606	0.0242069	0.0599204
117	PC(31:0)(b)	372.7	374.6	362.8	395.8	345.4	373.5	339.6	278.5	330.5	296.1	0.00415182	0.101615	0.476478	0.0153806	0.116098	0.665708	0.979893	0.374465	0.0141253	0.0852335	0.13567
118	PC(31:1)	299.5	261.2	286.3	333	403.1	260.5	253.8	244.7	353	246.4	0.0952893	0.080496	0.409851	0.209894	0.0934978	0.614776	0.335834	0.959653	0.308716	0.704262	0.0287225
119	PC(16:0_16:0)	4677.5	5215.9	4879.2	5013.5	5608.5	5108	4691	4290.8	4694.5	4440.9	0.000754085	0.236294	0.00296651	0.00302252	0.255636	0.0268634	0.103169	0.0724416	0.0182943	0.246679	0.000104163
120	PC(32:1)	16110.8	13749.3	14989	16272.9	18190.3	13617.9	13206	14217.1	16766.7	13606.7	0.0357056	0.0728773	0.319639	0.0938711	0.085256	0.542356	0.0830969	0.786134	0.584557	0.860474	0.0157428
121	PC(32:2)	1733.8	1503.6	1690.1	2020.8	2533	1505.3	1492.5	1647.9	2322.7	1572.2	0.278535	0.0065391	0.24719	0.431024	0.00940756	0.468512	0.301152	0.965691	0.908152	0.389557	0.0271711
122	PC(33:0)(a)	746	819.8	791.8	810.3	824.3	789.7	684.6	612.1	716.8	685.9	5.07478e-05	0.356311	0.0380618	0.000253678	0.377135	0.194001	0.476367	0.011822	0.000509521	0.100102	0.0141459
123	PC(33:0)(b)	209.2	204.5	201.3	210.6	200.3	208.9	182.4	151.8	161.8	169.3	0.000279861	0.0876593	0.205915	0.00121108	0.101337	0.442383	0.98121	0.261229	0.00462478	0.00712414	0.084059
124	PC(33:1)	8972.5	8281.6	8614.5	8656.8	8518.2	8546	8460.3	7704	8408.4	7900.5	0.068626	0.250242	0.475096	0.162699	0.269534	0.665708	0.379976	0.614967	0.0431097	0.622733	0.221521
125	PC(33:2)	2602.7	2419.2	2248.6	2313.9	2475.6	2580.4	2636.4	2011.7	2449.8	1871.4	0.417161	0.00822957	0.229919	0.557354	0.0116645	0.453348	0.9569	0.396772	0.311561	0.618178	0.0389474
126	PC(16:0_18:0)	1887.1	1982.8	2029.8	2069.7	2266.5	2121.9	1849.5	1817.9	1773.2	1867.9	0.00391929	0.311364	0.00395599	0.01463	0.331715	0.0339383	0.0413319	0.252625	0.068739	0.01325	0.00212195
127	PC(16:0_18:1)	147314	140981	137474	131956	131738	143334	142218	130369	125820	131541	0.116475	4.88464e-06	0.603251	0.238851	1.51177e-05	0.745737	0.455871	0.79612	0.111239	0.191261	0.950321
128	PC(16:0_18:2)	148054	140774	134345	134149	138703	147412	156461	133136	134184	125606	0.995117	9.97558e-05	0.0685537	0.995117	0.000210261	0.266053	0.920467	0.0240137	0.856434	0.998122	0.0557553
129	PC(16:1_18:2)	2975.6	2915.5	2812	2810.7	3211.2	3196.6	3117.6	3054.6	3564.7	2721.2	0.181444	0.703891	0.273345	0.31352	0.714113	0.48783	0.458848	0.625606	0.38427	0.045845	0.257429
130	PC(16:0_18:3)(a)	5664.6	5396.9	5713.9	5561.4	5746.2	5940.3	5538.8	5097.8	5487.4	4835.4	0.17436	0.224207	0.111663	0.30741	0.243098	0.331659	0.490409	0.545635	0.0928503	0.807359	0.0177255
131	PC(16:0_18:3)(b)	4182.8	3887.9	3624.6	3560.5	3756.1	4208.2	3951.7	3339.9	3514.5	3160.3	0.123632	4.6627e-05	0.302036	0.249674	0.000105558	0.518713	0.927039	0.740209	0.222229	0.831352	0.0208583
132	PC(14:0_20:4)	564.6	549.5	539.3	573.5	605.5	543.7	513.3	510.6	618	496.2	0.189184	0.199857	0.423655	0.325743	0.217662	0.623998	0.572882	0.420017	0.535243	0.382777	0.0583773
133	PC(34:5)	75.9	69.3	73.8	84.8	84.3	76.8	63.3	69.9	95.3	65.3	0.556585	0.00615831	0.549692	0.668723	0.00896254	0.713399	0.959522	0.596848	0.662685	0.35977	0.141654
134	PC(15-MHDA_18:1)	5555.1	5155	5360	6206.4	5219.6	5271.8	4570.1	4976.8	6059.8	4885.9	0.00765394	1.02167e-07	0.812733	0.0258123	5.80928e-07	0.87059	0.300714	0.0304287	0.152332	0.657298	0.185383
135	PC(17:0_18:1)	5945.5	5566.4	6081.6	6568.9	5775.8	5903	5532.5	5328.6	5751.9	5182.1	0.00734819	0.0318107	0.239343	0.025166	0.0398858	0.459631	0.871151	0.860288	0.0231827	0.0375489	0.0590892
136	PC(15-MHDA_18:2)	5489.2	5136.6	5570.5	5709.9	5248.4	5249.1	5113.6	5357.1	6042.6	4947.6	0.501742	0.00078996	0.51849	0.621144	0.00135541	0.695576	0.39891	0.964386	0.432422	0.266403	0.262883
137	PC(17:0_18:2)	4853.1	4492.7	4572.5	4675.9	4230.8	4776.2	4672.1	4314	4671.6	3713.6	0.302568	8.52891e-05	0.38856	0.456654	0.000180547	0.594285	0.762144	0.453988	0.365611	0.975176	0.0531086
138	PC(17:1_18:2)	1120.9	1021.8	1046.4	1011.2	994.2	1139.8	1151.5	1016.8	1127.6	872.7	0.523171	0.00640534	0.214885	0.641179	0.0092669	0.44554	0.831279	0.127396	0.740786	0.171261	0.172841
139	PC(15:0_20:3)	1288.7	1143.4	1100.1	1118.9	955.7	1289	1254.3	945.5	1011.9	895.7	0.365136	1.35764e-06	0.344264	0.516045	5.06784e-06	0.568588	0.945857	0.284941	0.091659	0.295123	0.690791
140	PC(15:0_20:4)	530.8	547.9	473.6	461.5	506.5	508.6	498.1	439.8	478	445.1	0.0614112	0.0191036	0.63082	0.149403	0.0251797	0.762073	0.553533	0.182469	0.329516	0.660129	0.100372
141	PC(35:5)	154	130.3	134.1	143.4	143.7	151.7	134	123.3	161.1	108.1	0.709155	0.0396429	0.515244	0.784625	0.0487069	0.695576	0.981734	0.688733	0.543449	0.414477	0.137246
142	PC(36:0)	53.7	54.3	49.1	56.7	50.4	62.2	50.6	47.6	47.1	47.6	0.392159	0.0460606	0.144648	0.535658	0.0558899	0.372279	0.0950743	0.486307	0.734131	0.051069	0.527061
143	PC(18:0_18:1)	77622.1	72692.8	81668.8	82271.5	76880.1	81029	72661.2	76027.4	73998.5	77172.2	0.269746	0.0443491	0.129441	0.420082	0.053947	0.357607	0.322678	0.981539	0.122238	0.0261739	0.811374
144	PC(18:1_18:1)	43509.2	39297.3	50254.7	54159.5	54175.6	39696.8	37372	56322.3	58622.6	55602	0.413188	2.2455e-14	0.14679	0.555303	2.23857e-12	0.373856	0.177164	0.479714	0.0770535	0.212582	0.560265
145	PC(18:0_18:2)	102819	95351.5	104879	103138	93574.4	111758	108230	97697.3	94385.8	91681.1	0.648542	1.23549e-05	0.000154247	0.739982	3.43269e-05	0.00295575	0.0283655	0.000889677	0.0546078	0.0230659	0.661705
146	PC(18:1_18:2)	4712.3	5302.2	4428.4	4145.7	4752.4	4838.7	4879.6	4644.7	4327.4	4847.6	0.708705	5.08335e-05	0.359553	0.784625	0.000111971	0.584124	0.56977	0.112212	0.344919	0.394159	0.729563
147	PC(16:0_20:3)(a)	27990.6	28186.2	30782.2	28998.8	29205.5	28780.4	28650.9	33409.2	35019.2	29784.6	0.00986342	0.00301184	0.237847	0.0325893	0.00467553	0.459631	0.564625	0.754197	0.159039	0.00264129	0.674691
148	PC(16:0_20:3)(b)	54204.9	54537.4	53028.2	54200	51903.4	52914.6	53462.1	53646.2	51979.7	52329.9	0.382224	0.595978	0.742662	0.529483	0.60589	0.828533	0.45993	0.549842	0.715182	0.208965	0.793562
149	PC(36:4)(a)	12036.7	10903.6	11475.6	11998	11388.4	12705.6	11473.9	10924.3	12039.5	9559.6	0.582364	0.00124005	0.0601346	0.691204	0.00202129	0.247108	0.368139	0.276731	0.440312	0.896254	0.00896661
150	PC(36:4)(b)	48927.6	54762.3	45763.4	44067.9	49343.5	49447.7	51223.4	46621.5	43598.3	50653.3	0.775709	2.53477e-06	0.631165	0.839207	8.72889e-06	0.762073	0.80736	0.162023	0.669061	0.839446	0.567776
151	PC(16:1_20:4)	1319.5	1400.4	1349.9	1322.8	1479.7	1270.8	1221.2	1549.2	1700.5	1361.8	0.542121	0.136403	0.0408822	0.657809	0.153336	0.196022	0.762976	0.135145	0.155845	0.0174979	0.472527
152	PC(16:0_20:5)	15344.4	14664.4	14629.5	15547.1	15831.9	15017.5	13553.8	15445.9	17299.9	14011.8	0.983293	0.312632	0.639465	0.991403	0.332341	0.762255	0.857021	0.597817	0.569687	0.326906	0.338641
153	PC(36:6)(a)	431.3	399.3	446	490.4	515.1	427.1	369.6	495.6	648.5	423.1	0.489877	0.00723624	0.335394	0.614215	0.0103164	0.561671	0.98083	0.717448	0.375735	0.0742161	0.37238
154	PC(14:0_22:6)	582.2	648.5	636.9	670.2	670.8	572.5	570.4	621.7	774.4	669.4	0.894779	0.000686832	0.144584	0.935958	0.00118679	0.372279	0.777153	0.0688022	0.760455	0.0643888	0.910655
155	PC(15-MHDA_20:4)	2325.7	2479.5	2245.7	2476.9	2287.4	2193.1	2126.8	2271	2434	2356.9	0.0628843	0.0586706	0.0407084	0.15148	0.0692993	0.196022	0.162951	0.00098928	0.810822	0.687413	0.529001
156	PC(17:0_20:4)	1209	1316.6	1277.4	1188.5	1197.1	1213.9	1247.5	1139.3	1185	1287.5	0.428578	0.42724	0.207506	0.564891	0.445459	0.442383	0.946727	0.342355	0.045999	0.963575	0.210753
157	PC(15:0_22:6)	1026.7	1166.9	1045	1014.3	1032.2	981.9	1117.2	1007.1	1167.5	1066.6	0.739693	0.199221	0.505997	0.809195	0.217454	0.695035	0.684696	0.564176	0.739779	0.109139	0.655298
158	PC(38:2)(a)	2002.7	2096.5	2824.1	2924.4	2969.4	2019	1888.8	3016.2	3286.4	3204.7	0.345705	2.53391e-07	0.763957	0.497205	1.21479e-06	0.841385	0.806896	0.489264	0.599406	0.375678	0.324823
159	PC(38:2)(b)	4144.2	4246.7	5357.1	6028.8	5918.5	3503.9	3487.1	5649	6242	6441.5	0.649187	1.58719e-12	0.0760541	0.739982	5.92666e-11	0.276125	0.124945	0.0397751	0.573459	0.666134	0.173353
160	PC(38:2)(c)	1784.8	1843.8	1815.8	1971.2	1865.8	1506.6	1647.1	1831.9	1779.1	1905.9	0.102914	0.189848	0.367017	0.220965	0.20862	0.586507	0.0496101	0.199102	0.956659	0.27496	0.574768
161	PC(38:3)	16306.7	16880.6	16549.1	18154.7	19230.4	16564.1	16585.4	18978.6	18709.7	19350.2	0.214607	0.033928	0.595611	0.355739	0.0421086	0.742995	0.839894	0.743557	0.0583541	0.643843	0.640812
162	PC(18:1_20:3)	9674.3	10355.8	11157.4	11916.8	12073.1	9497.6	9470.8	12889.1	14168.6	13248.8	0.0363265	4.00439e-09	0.0326331	0.0949928	3.43535e-08	0.177787	0.775397	0.175657	0.0364126	0.0155001	0.111295
163	PC(38:4)(b)	4867.7	5275.7	6313.6	6829.3	5644.9	4736.9	4295	6325.7	6806	6876.9	0.872446	2.90028e-06	0.0957537	0.917476	9.76941e-06	0.31447	0.819281	0.0345151	0.98624	0.9326	0.0625219
164	PC(18:0_20:4)	27008.6	28580	24612	25083.8	28290.2	27417.5	26578	26369.8	24408.3	29113.7	0.841887	0.00678317	0.474906	0.891089	0.00972718	0.665708	0.771581	0.232614	0.219828	0.705222	0.518746
165	PC(38:5)(a)	17738.6	20359.9	19158.1	18832.4	19140.5	17223.9	16739.8	20557	21169.8	21607.9	0.433895	0.000494378	0.000228306	0.567311	0.000875881	0.0039872	0.561689	0.000564943	0.173022	0.0400645	0.0171288
166	PC(38:5)(b)	14772.3	14926.2	14637.5	15542.8	13820.5	14637.3	12792.7	13917.6	14573.2	14243.1	0.0325658	0.0943542	0.0872833	0.0870554	0.108054	0.2964	0.851639	0.00261152	0.277338	0.17398	0.442043
167	PC(38:6)(a)	7274.6	7458.8	7814	8060.5	7400.4	7485.5	6700.6	8307.2	9146.3	7960.1	0.0922578	8.95865e-06	0.0384828	0.206	2.57693e-05	0.194001	0.569596	0.0529018	0.229105	0.0223412	0.150298
168	PC(16:0_22:6)	75626.7	90555.7	80393.6	75313.5	82056.9	76692.2	87799.5	84339.2	79378	90732.9	0.0719341	1.69894e-05	0.388898	0.167504	4.49072e-05	0.594285	0.759679	0.62527	0.30853	0.245174	0.0279583
169	PC(18:2_20:5)	572	530.8	568.1	625.4	546.8	597.6	488.8	588.5	660.3	478.7	0.929266	0.0112932	0.770328	0.962735	0.015556	0.844597	0.765009	0.71467	0.762243	0.594984	0.270671
170	PC(16:1_22:6)	3185.7	3698.1	3724.9	3745.8	3785.2	2975.9	3210	4143.7	4601.4	4383.2	0.109163	2.38507e-08	0.00247065	0.230089	1.66614e-07	0.0232336	0.331504	0.0372112	0.0996724	0.0061977	0.0399218
171	PC(38:7)(c)	1009.6	1236.1	1338.5	1377.5	1805.7	899.1	1126.9	1522.5	1605	2090.4	0.283887	4.15525e-14	0.133929	0.435175	2.99016e-12	0.363994	0.270737	0.37692	0.212272	0.158334	0.103966
172	PC(39:5)(a)	298.6	344.2	338.4	366	297.1	293.3	284.7	300.2	386.1	326.6	0.14499	2.6651e-07	0.00155698	0.272693	1.26527e-06	0.0173037	0.714467	0.000688995	0.0215957	0.406788	0.073831
173	PC(39:5)(b)	451.7	464.9	461	500	414.4	428.3	383.4	451.6	565.1	485	0.786435	4.82509e-05	0.001748	0.848933	0.000108233	0.0181866	0.450835	0.004218	0.781996	0.0835015	0.0112691
174	PC(15-MHDA_22:6)	2498.2	3117	2728	3081.4	2626.3	2373.9	2530.4	2828.6	3194.4	3123.7	0.968074	3.56311e-05	0.0031913	0.98294	8.25763e-05	0.0283736	0.434838	0.00295402	0.582882	0.557649	0.0111144
175	PC(17:0_22:6)	1431.6	1766.4	1558.2	1584.5	1468.4	1362.5	1647.1	1595.1	1667.4	1773.1	0.331077	0.0048295	0.139384	0.480405	0.00726653	0.370428	0.499914	0.421897	0.724502	0.432147	0.0148418
176	PC(18:0_22:4)	541.8	572.2	493.8	465.2	458.7	493	564.7	508.9	461	472.7	0.806048	0.00722849	0.797669	0.860606	0.0103164	0.865658	0.275115	0.952351	0.655481	0.833001	0.628688
177	PC(20:0_20:4)	88.4	105	71.4	88.8	76.3	69	74.4	73.8	63.5	79.6	0.0500711	0.743674	0.527469	0.12621	0.751356	0.699003	0.17096	0.111619	0.975732	0.110569	0.860744
178	PC(18:0_22:5)(a)	1264.3	1452.6	1376.4	1428.2	1329.1	1221.9	1224.1	1306.7	1287.1	1486.2	0.242129	0.461184	0.154624	0.3882	0.477794	0.384216	0.685307	0.0350461	0.581072	0.302377	0.147664
179	PC(18:0_22:5)(b)	111.2	136.5	142.5	155.5	142.6	103.8	101.1	143.2	138.2	166	0.239402	5.91934e-05	0.05131	0.387641	0.000128078	0.222041	0.507134	0.00597099	0.939661	0.396303	0.137853
180	PC(18:0_22:6)	19790.5	22328.9	20479.6	20624.5	20996.2	19945.8	21443.7	22388.9	20642.8	24544.1	0.097598	0.0366905	0.123497	0.214015	0.0453072	0.347068	0.916697	0.516547	0.120578	0.980682	0.0077069
181	PC(40:7)(a)	440.2	475.6	468.8	490.1	471.8	429.6	408.3	577.9	579.7	526.4	0.128743	0.00586973	0.0436082	0.253852	0.00861951	0.201174	0.867542	0.0829632	0.0415114	0.0820234	0.160425
182	PC(18:1_22:6)(a)	12086.4	14856.5	15490.6	15384.7	14534.3	10562.9	11825.9	17386.5	17144.4	18775.1	0.377222	1.94343e-09	0.000237788	0.526208	1.82757e-08	0.00400961	0.102373	0.00896467	0.143172	0.215038	0.000956164
183	PC(18:1_22:6)(b)	4916.7	5544.6	6000.8	5647.1	5164.5	5313.8	5349.2	5991	6064.4	6487.9	0.0595117	0.105006	0.188028	0.145506	0.119414	0.423714	0.411108	0.701805	0.916196	0.450476	0.00481236
184	PC(40:8)	2906.4	3287.3	3454.2	3544.6	3268.2	2814.7	2952.2	3733.4	3931.1	3810.3	0.103942	2.90093e-09	0.00902397	0.221954	2.57919e-08	0.0634294	0.619511	0.0510335	0.177719	0.0748315	0.00699718
185	PC(O-16:0/16:0)	710.3	834.1	745.8	667.7	577	1050.1	1483.2	1442.1	1514.3	1264.6	9.7912e-31	6.80753e-07	0.000346454	6.83985e-29	2.75114e-06	0.00527389	5.75184e-07	1.1163e-11	9.5588e-14	2.35255e-17	6.83433e-17
186	PC(O-32:1)	321.7	411.9	417.3	444.7	348.2	421.6	707.2	764.5	914	749.2	9.80696e-25	1.42855e-12	0.000527658	2.28362e-23	5.92666e-11	0.00737213	0.00131668	8.5271e-09	3.08475e-10	1.79185e-12	5.53216e-14
187	PC(O-32:2)	20.6	25.1	25.9	29.7	22.8	22.4	32.6	34.2	38.7	30.7	7.00398e-11	1.83266e-12	0.191895	4.50651e-10	5.97448e-11	0.429924	0.23278	0.000417735	0.000204609	0.000541529	4.03864e-05
188	PC(O-34:1)	1976	2316.7	2276.7	2274.1	1994.4	2641.2	4028.4	4158.9	4570.5	4061.3	4.11007e-32	3.53873e-11	2.24959e-05	4.01965e-30	6.40903e-10	0.000617033	5.95881e-06	1.01985e-13	3.10442e-15	1.72633e-17	2.21834e-18
189	PC(O-34:2)(a)	54.4	63	61.7	69.1	56.8	67.4	120.7	149.4	174.6	144.6	1.07758e-24	1.44933e-10	3.36856e-06	2.39517e-23	2.19776e-09	0.000142008	0.0432036	4.14287e-08	9.95148e-13	5.63024e-13	5.41142e-14
190	PC(O-34:2)(b)	346.7	394.1	402.1	410.7	279.4	532	1180.2	1149.9	1232.1	1167	3.61528e-32	1.19524e-08	2.28346e-07	4.01965e-30	9.25265e-08	1.39577e-05	0.000128903	3.10386e-15	7.3535e-15	3.65072e-15	4.02917e-21
191	PC(O-34:4)	38.7	54.3	46.2	48.6	36.1	43.1	51	46.8	51.2	43.6	0.101184	2.90719e-05	0.345338	0.218933	6.93471e-05	0.568588	0.25301	0.534205	0.842713	0.539127	0.0288995
192	PC(O-35:4)	44.5	61.7	56.2	49.8	39.4	42.9	56.2	47.6	47.6	46.2	0.563887	0.000116782	0.193091	0.674182	0.000240956	0.429924	0.754188	0.355712	0.127636	0.78052	0.0791878
193	PC(O-36:0)	19.8	22.4	18.3	20.8	16.3	27.8	30.1	28	30.6	26.9	3.8515e-14	0.0268237	0.640247	3.19217e-13	0.0341584	0.762255	0.000424723	0.00137753	3.12035e-05	6.96626e-05	8.67581e-07
194	PC(O-18:0/18:1)	185.9	230.8	220.6	222.4	180.9	305.1	599.2	664.2	747	638.7	9.4918e-40	4.28039e-14	6.67438e-09	4.64149e-37	2.99016e-12	1.08792e-06	1.74907e-08	2.14491e-18	9.33125e-22	3.94027e-23	4.45416e-25
195	PC(O-18:1/18:1)	144.1	182.6	187.8	192.6	172.2	188.6	372	455	489.2	407.9	2.88894e-32	9.26194e-18	9.19639e-08	4.01965e-30	4.52909e-15	8.99407e-06	0.000580118	1.72532e-13	6.2454e-18	3.43561e-18	7.89592e-18
196	PC(O-18:0/18:2)	121.7	140.9	147.7	149	109.7	190.7	552.2	518.9	552.2	518.6	1.73794e-34	1.49159e-11	2.77489e-08	4.24926e-32	3.83887e-10	3.3923e-06	0.000122387	4.81327e-18	4.04315e-17	1.32731e-17	2.67691e-21
197	PC(O-18:1/18:2)	138.7	160.5	163	164.3	116.8	169.4	326.7	334.1	328.6	317.3	1.30297e-24	1.21098e-08	3.48487e-06	2.77023e-23	9.25265e-08	0.000142008	0.0322833	3.57541e-10	9.64856e-11	4.24004e-10	2.08099e-16
198	PC(O-16:0/20:3)	189.2	227.2	214.9	199.6	156.5	242.3	447.3	448.1	456	398.9	1.7476e-29	2.39052e-10	4.73809e-07	9.4953e-28	3.15937e-09	2.57436e-05	0.00251836	2.48249e-12	9.43176e-14	2.22258e-15	2.17824e-18
199	PC(O-16:0/20:4)	1554.1	2051.1	1767.7	1402.9	1264.1	1663.9	2344.8	2208.7	2074.5	1881.3	1.56839e-09	1.67204e-08	0.0068288	9.5868e-09	1.22034e-07	0.0521763	0.399467	0.0896979	0.00474138	5.45461e-06	1.45462e-06
200	PC(O-36:5)	75.3	100.5	95.6	102.1	70.6	89.3	122.1	109.6	120.4	95.5	7.79029e-05	2.11932e-05	0.743739	0.000377173	5.36968e-05	0.828533	0.119313	0.0815604	0.220522	0.115042	0.00315762
201	PC(O-18:0/20:4)	468.7	554.6	480.8	390.5	339.4	555.7	846.5	812.8	781.4	696.2	4.17452e-22	5.46186e-08	1.78667e-05	6.58496e-21	3.41731e-07	0.000596955	0.0389066	1.06834e-06	6.46741e-09	2.83609e-12	1.11236e-13
202	PC(O-38:5)	1323.2	1696.1	1531.3	1292.7	1067.8	1305.1	1808.3	1594.4	1455	1456.6	0.0141189	0.000109688	0.137094	0.0445427	0.000228244	0.366382	0.896873	0.487129	0.615506	0.217652	0.00120951
203	PC(O-16:0/22:6)	1147.6	1614.5	1376.5	1193.3	1038.4	1339	1965.7	1790.6	1785.3	1735.8	3.56036e-13	5.62185e-08	0.00676756	2.72034e-12	3.43635e-07	0.0521763	0.049095	0.00836488	0.00122316	1.71438e-06	3.67769e-09
204	PC(O-40:5)	196.1	258.4	222.5	188	154.5	236.9	368.4	325.7	334.4	271.3	1.17007e-19	2.2289e-11	0.00122435	1.46709e-18	4.62906e-10	0.0149564	0.0110068	7.14553e-06	1.66356e-06	4.22296e-11	4.45009e-11
205	PC(O-18:0/22:6)	376.8	487.8	419.1	356.4	302.4	527.1	1415.1	1244.2	1262.1	1141.5	1.86149e-30	1.09854e-09	1.24776e-07	1.13784e-28	1.14295e-08	1.01692e-05	0.00324693	1.61359e-13	1.54626e-14	7.55545e-17	2.71625e-18
206	PC(O-40:7)(a)	1313.3	1660.4	1530.6	1328.7	1237	1346.8	1811.5	1673.9	1614.6	1696.8	1.2817e-05	1.45224e-05	0.0350133	6.80832e-05	3.90189e-05	0.184102	0.6892	0.17262	0.18276	0.00589467	1.71789e-05
207	PC(P-16:0/14:0)	26.2	31	31.9	29.7	21.3	32	28.7	25	26.1	23.3	0.493605	4.26991e-06	0.00122613	0.615243	1.33845e-05	0.0149564	0.01315	0.349059	0.00306199	0.145602	0.185341
208	PC(P-16:0/16:0)	124.9	149.4	135.9	124.9	105.1	144.7	156.9	132	137.3	127.7	0.00459339	0.000107747	0.275656	0.0166383	0.000226129	0.488342	0.0507696	0.407549	0.707022	0.118031	0.0121924
209	PC(P-16:0/16:1)	38.9	49.7	53.1	51.2	43.3	44.4	43.2	42.5	50.1	44.5	0.112317	0.00011153	0.000355907	0.233488	0.000231094	0.00527389	0.0197373	0.0194531	0.000243406	0.72671	0.667059
210	PC(P-16:0/18:1)	208.4	285.5	268.8	248.4	198.4	249.8	313.3	305.1	334.4	293.2	1.16733e-12	1.48315e-10	0.00178915	8.51974e-12	2.19776e-09	0.018227	0.00158172	0.10979	0.027526	1.51222e-06	2.54103e-09
211	PC(P-16:0/18:2)	128.4	205.1	188.9	178.3	121.6	157.4	222.6	229.3	264.2	222.3	2.76373e-12	1.48765e-12	0.000105873	1.98744e-11	5.92666e-11	0.00225094	0.00660049	0.351315	0.017894	5.88428e-06	8.8819e-11
212	PC(P-16:0/18:3)	10.5	15.3	13.5	12.7	8	12.7	14.5	13.2	14.1	11.9	0.00735939	8.75576e-06	0.0206337	0.025166	2.53347e-05	0.124566	0.0748339	0.690692	0.865608	0.371947	0.000185919
213	PC(P-15:0/20:4)(a)	3	3.5	3.4	3.2	2.7	3.7	3.3	2.7	3.3	2.9	0.742634	0.0473933	0.0246972	0.810598	0.0573646	0.14728	0.018762	0.559292	0.0269564	0.772081	0.403803
214	PC(P-15:0/20:4)(b)	7	9.6	8.6	8.3	6.7	7.9	8.2	7.2	7.5	7.6	0.419706	0.00602992	0.0103247	0.557545	0.00880189	0.0673171	0.0940407	0.0883269	0.0264207	0.248701	0.110261
215	PC(P-18:1/18:1)	28.4	39.5	38.7	39.4	31.1	34.7	81.7	125	154	157.1	9.06611e-29	1.91083e-16	2.69171e-11	4.43333e-27	4.67198e-14	1.31624e-08	0.0708886	1.27977e-07	2.41606e-14	7.25263e-17	1.00678e-20
216	PC(P-36:3)	136.8	185.6	142.9	125.6	97.8	128.7	196.4	172.5	167.8	166.4	0.00020444	0.000496154	0.0135981	0.00090883	0.000875881	0.0841704	0.730177	0.510059	0.106563	0.0205833	2.75326e-05
217	PC(P-16:0/20:4)	326	460.6	385.6	349.2	326.5	389	470.4	431.4	445.4	429.6	1.23168e-07	1.06084e-06	0.0472322	7.08576e-07	4.11708e-06	0.215856	0.00700914	0.664871	0.0723213	0.00024236	4.80242e-05
218	PC(P-16:0/20:5)	84.7	106	96.1	106.6	65.1	99.9	108.1	98.6	114.7	86.8	0.00153233	1.54875e-08	0.0638942	0.00599447	1.14748e-07	0.257188	0.0384664	0.813986	0.857233	0.413333	0.000315067
219	PC(P-18:0/20:4)	46.7	60.9	52.7	44.5	39.7	58.9	99.6	109.1	105	103.6	1.15107e-22	3.01556e-06	1.83115e-05	1.87625e-21	1.00314e-05	0.000596955	0.0205139	2.71616e-06	6.71236e-10	6.2786e-12	2.87986e-14
220	PC(P-38:5)(a)	301.7	387.5	351.4	319.8	282.6	329.5	450.1	405.8	420.4	419.4	1.33316e-06	0.00106663	0.193894	7.32487e-06	0.00177409	0.429924	0.281383	0.0547922	0.105032	0.00472251	6.76222e-05
221	PC(P-38:5)(b)	22.9	31	22.6	22	16.4	22.5	33.1	29.6	30.1	29.1	0.000147122	0.0223467	0.0730652	0.000685166	0.0290626	0.272708	0.920172	0.420885	0.0624861	0.0333457	0.000148083
222	PC(P-16:0/22:6)	358.8	525.4	445.1	380.3	364.2	447.7	845.2	869	810.3	883.7	1.16039e-21	1.92868e-09	7.48781e-05	1.77321e-20	1.82757e-08	0.00174359	0.0226369	4.71493e-06	1.55174e-09	5.97423e-11	2.10279e-13
223	PC(P-20:0/20:4)	38.4	46.6	38.2	36.2	26.2	50.7	62.3	53.8	55.2	45	3.31639e-13	2.05913e-07	0.2134	2.57415e-12	1.02746e-06	0.44554	0.00432235	0.00288916	0.000428854	3.79993e-05	1.14076e-07
224	PC(P-18:0/22:6)	131.2	192.5	173	157.2	149.5	181.8	602.6	732.4	712.3	792.3	1.25938e-31	8.9397e-15	9.3618e-10	1.02639e-29	1.45717e-12	2.28896e-07	0.0127111	1.11911e-12	3.23129e-17	1.25826e-17	5.94266e-20
225	PC(P-18:1/22:6)	150.4	180	167.6	153.7	148.1	161.7	326.7	357.2	334.2	378.8	6.11811e-23	2.44496e-09	1.68471e-07	1.06848e-21	2.21405e-08	1.17689e-05	0.420072	2.74937e-08	2.48401e-11	1.6858e-11	1.14363e-14
226	PE(16:0_16:1)	64.4	57.5	51.4	69.1	90.5	56.5	57	41.6	74.5	40.8	0.137754	0.0268034	0.381863	0.264302	0.0341584	0.593296	0.648076	0.949637	0.230583	0.643553	0.0318065
227	PE(16:0_18:1)	256.6	253	218.2	255.5	339.6	258.4	259.1	164.8	284.2	169.8	0.204391	0.0138352	0.14999	0.343461	0.0187407	0.37629	0.912373	0.835257	0.112432	0.467154	0.0212466
228	PE(16:0_18:2)	577.9	557	396.1	468.1	653.9	540.8	630.7	326.2	592.8	324	0.531655	0.000308264	0.119855	0.649892	0.000577552	0.342744	0.73633	0.498865	0.303791	0.170321	0.0379317
229	PE(18:0_18:1)	297.5	284.8	274.6	294.9	301.3	332.1	301.6	196.4	267.3	216.6	0.0762989	0.0180788	0.143262	0.176825	0.0238934	0.372279	0.496606	0.791851	0.0345307	0.510036	0.0321094
230	PE(18:1_18:1)	146.3	152.2	152.5	197.8	208.5	163.4	157.8	144.4	253.6	158.9	0.481797	0.00514091	0.423197	0.605652	0.00759488	0.623998	0.4946	0.748847	0.687379	0.0986909	0.387032
231	PE(18:0_18:2)	542.6	513.3	429.2	559.1	503.8	568.6	641.7	350.4	551.2	369.7	0.498928	1.00217e-05	0.0529776	0.619228	2.83272e-05	0.227246	0.908156	0.0655198	0.157287	0.994187	0.0311148
232	PE(18:1_18:2)	267.9	267.5	232.6	253.8	268.3	248.8	303.1	210.8	389.5	205	0.419558	0.00352738	0.0428816	0.557545	0.00542417	0.199706	0.549759	0.395936	0.554461	0.0042472	0.378095
233	PE(16:0_20:3)	282.1	255.1	213.7	265.4	242.4	255.2	276.6	168.9	282	170.4	0.256508	0.000518437	0.406215	0.403104	0.000911927	0.613083	0.479901	0.604621	0.16298	0.602391	0.121717
234	PE(16:0_20:4)	856.7	1069.5	676.3	707.3	872.7	769.3	959.7	630.2	929.8	645.1	0.538426	0.000256918	0.118079	0.654951	0.000496573	0.34166	0.475706	0.538848	0.643824	0.0415295	0.109324
235	PE(15-MHDA_20:4)	119.2	166.7	144.5	142.3	149.8	185.5	376.9	358.4	274.8	344.9	7.73835e-24	1.03622e-08	0.0335785	1.45541e-22	8.38844e-08	0.178477	5.22577e-05	1.25774e-10	3.17792e-12	1.06869e-07	2.56246e-11
236	PE(17:0_20:4)	83.9	109.6	99	93.4	101.2	141.1	305.2	279.7	230.7	251.6	3.09674e-18	0.000268822	0.216848	3.52164e-17	0.000513493	0.44554	0.00191107	6.20363e-08	2.79677e-08	1.76808e-06	3.55295e-07
237	PE(18:0_20:3)(a)	92.9	98.5	71.6	85.7	91.2	101.4	103.9	70.8	107	70.1	0.587464	4.0398e-05	0.0971062	0.692786	9.27446e-05	0.31447	0.529475	0.534116	0.942873	0.0560428	0.0533098
238	PE(18:0_20:4)	890	1012.6	676.5	800.8	995.2	959.4	1084.5	658.5	958.3	708.3	0.895763	8.36179e-06	0.0584233	0.935958	2.44845e-05	0.24211	0.567047	0.43534	0.870989	0.118421	0.0157346
239	PE(38:5)(a)	801.9	1039.1	751.4	790	956.3	776	931.6	730	1127.8	752.2	0.716156	0.0123031	0.0721399	0.788739	0.0168051	0.271357	0.776402	0.538345	0.876741	0.00692393	0.353267
240	PE(38:5)(b)	342.2	342.7	259.4	316.7	285.8	344.1	367.4	221.1	334.1	218.8	0.457377	9.90753e-06	0.471522	0.58549	2.81674e-05	0.665708	0.953229	0.564876	0.277718	0.678594	0.118703
241	PE(16:0_22:6)	2149.1	2828.1	1760.7	1732.2	1964.1	1904.5	2484.3	1577.7	2503.7	1764.4	0.957362	0.000416497	0.0807701	0.982656	0.000757127	0.280118	0.414527	0.485934	0.500871	0.010076	0.77927
242	PE(15-MHDA_22:6)	273.9	394.3	355.8	346.6	349.6	415.5	830.2	819.4	636.5	739.2	1.34697e-17	1.58744e-06	0.213675	1.43188e-16	5.79298e-06	0.44554	0.0020425	6.79418e-07	1.784e-08	1.44186e-05	1.44079e-07
243	PE(17:0_22:6)	269.7	388.3	352	341.5	344.8	410.1	826.5	815.7	636.1	734.3	5.2372e-18	9.88635e-07	0.194301	5.82043e-17	3.89873e-06	0.429924	0.00181745	4.23325e-07	1.09781e-08	8.1666e-06	9.52653e-08
244	PE(18:0_22:4)	12.8	14.7	10.5	11.2	16	18.3	15.2	10.6	11.2	7.7	0.470779	0.000884568	0.0129961	0.59486	0.00149673	0.0814757	0.0476814	0.90874	0.50279	0.92867	0.00274472
245	PE(18:0_22:5)(a)	55.5	60.8	44.2	51.4	59	62.1	64	42.5	61.9	41.3	0.894399	0.000840409	0.177708	0.935958	0.00143192	0.410185	0.413961	0.672572	0.752519	0.197139	0.0534879
246	PE(18:0_22:5)(b)	12	14	9	9.2	10.4	14.2	13.2	6.6	10.2	7.5	0.169983	5.2617e-07	0.0964565	0.305985	2.2973e-06	0.31447	0.377224	0.687256	0.029623	0.512489	0.0563441
247	PE(18:0_22:6)	436.5	506.3	309	327	406.4	447.1	550.5	294.5	424.7	310.4	0.700742	1.52383e-05	0.220222	0.783054	4.07188e-05	0.448556	0.9405	0.411364	0.78776	0.0813486	0.146985
248	PE(18:1_22:6)(a)	339.6	485.6	334	351.9	469.7	348.4	456.7	362.3	568.2	380.2	0.140489	0.0157796	0.0970368	0.267312	0.0212568	0.31447	0.905267	0.843394	0.445461	0.00307326	0.649351
249	PE(18:1_22:6)(b)	124.7	147.9	102.3	113.8	127.8	122.7	129.9	81.2	138	94.2	0.377707	0.0260369	0.638451	0.526208	0.03333	0.762255	0.897553	0.698325	0.235454	0.433063	0.285966
250	PE(O-34:1)	73.9	98.6	88.5	89	68.7	108.2	274.2	258.3	219.8	223.9	2.39639e-28	4.77558e-10	2.27129e-05	1.0653e-26	5.71534e-09	0.000617033	0.000775616	3.49076e-13	9.38268e-15	2.43264e-11	1.54227e-16
251	PE(O-16:0/18:2)	2.5	3.5	3.3	4.1	2.7	3.9	12.5	12.9	13	10	4.16678e-20	1.18532e-07	0.00880007	5.50691e-19	6.44025e-07	0.0632829	0.0162205	3.08824e-08	1.27185e-09	1.84385e-07	5.88906e-10
252	PE(O-18:1/18:2)	3.4	4.3	3.2	4	3.7	6.3	13.2	11.5	9.5	10.3	5.76057e-21	0.00497185	0.106698	8.04833e-20	0.00741231	0.326096	0.000164831	6.23581e-09	5.03366e-11	1.18691e-06	2.21787e-08
253	PE(O-16:0/20:3)	4.6	6	7.5	7.8	5.6	7.2	51.7	50.1	39.1	42.2	1.92984e-26	1.14771e-11	1.35234e-06	6.29128e-25	3.11795e-10	6.61294e-05	0.0376364	4.94941e-14	1.5752e-13	3.08749e-10	6.43305e-15
254	PE(O-16:0/20:4)	3.9	5.6	3.6	3.4	3.3	6	11	9.9	8.1	7.7	1.2424e-15	0.0002608	0.0984909	1.1046e-14	0.000502091	0.315335	0.0145616	0.000123414	4.52031e-08	8.5765e-07	3.71245e-06
255	PE(O-36:5)	1.3	1.7	1.3	1.4	1.4	2.4	3.5	3.2	3.1	2.2	2.11552e-11	0.0839913	0.605435	1.43679e-10	0.0973264	0.745737	0.00535339	0.000946113	8.01406e-06	0.00029027	0.00583959
256	PC(O-36:6)	9.6	10.5	11.5	11.8	9	13.7	15.7	15.5	14.4	12.2	5.50609e-08	0.0116	0.896587	3.20533e-07	0.0159337	0.92496	0.00378661	0.00207362	0.00840594	0.0826452	0.0055714
257	PE(O-16:0/22:4)	9.8	12.6	11.1	10.2	10.7	14	22.6	24.1	21.7	18.7	3.61937e-20	2.77669e-05	0.0496564	4.91631e-19	6.72179e-05	0.218757	0.000790464	4.12271e-07	2.19154e-10	1.27013e-09	7.26618e-07
258	PE(O-18:0/20:4)	8.1	11.8	10.4	10.5	9.2	13.1	22.5	25.9	21.1	21.5	2.0202e-23	6.26189e-08	0.0551122	3.65882e-22	3.78032e-07	0.232679	1.02703e-05	1.18278e-07	1.49195e-12	3.35816e-08	2.1822e-11
259	PE(O-38:5)(a)	99.5	117.1	106	108.1	84	143.8	253.1	246.2	200	193.5	2.57818e-26	4.54004e-07	0.00164212	7.87955e-25	2.01825e-06	0.0174564	9.66529e-05	6.18019e-12	7.67132e-14	6.12234e-09	4.0507e-14
260	PE(O-16:0/22:6)	197.7	242.1	198.7	200.3	166.3	301.7	514	469.6	348.9	375.6	2.6103e-18	0.000793549	0.098663	3.03913e-17	0.0013568	0.315335	0.00171428	4.34497e-07	7.5045e-09	3.22613e-05	5.57978e-09
261	PE(O-38:6)(b)	40.8	47.5	48.9	50.9	43.5	62.7	81.3	74.7	69.5	66.4	4.47982e-13	0.0282734	0.744649	3.3702e-12	0.0357366	0.828533	0.000180188	4.78304e-06	0.000160068	0.0056754	0.000135683
262	PE(O-18:0/22:5)(a)	183	260.8	230.9	225.2	185	252.5	404.9	387	331.3	305	5.11629e-17	7.39973e-09	0.435008	4.90562e-16	6.23874e-08	0.634982	0.000411345	4.63708e-06	1.38397e-07	7.80222e-05	7.63344e-08
263	PE(O-18:0/22:6)	260.5	376.4	328.9	327.5	325.9	389.4	783.9	779.2	603.4	702.1	3.59959e-17	3.5235e-06	0.160064	3.59225e-16	1.12614e-05	0.385574	0.00382734	1.91916e-06	1.54586e-08	1.95937e-05	1.58942e-07
264	PE(O-18:1/22:6)	29.4	42.9	40.2	35.6	38	44.6	107.5	106.4	98.7	105.1	3.74218e-26	2.86348e-11	0.000773644	1.07643e-24	5.60097e-10	0.0102246	0.000764482	4.57124e-11	1.56461e-12	9.33359e-13	2.93015e-13
265	PE(P-16:0/18:1)	122	168.1	154.6	142.3	133.8	190.3	236.1	225.8	227	201.3	7.94364e-16	0.000534702	0.846991	7.19341e-15	0.000933819	0.890707	2.18534e-06	0.000347822	2.32981e-05	3.6229e-06	8.92445e-06
266	PE(P-16:0/18:2)	89.5	112.3	105.3	97.1	78.2	128.8	250.9	232.3	242.3	215.2	1.49955e-27	3.5141e-08	0.000222472	6.11067e-26	2.38666e-07	0.0039872	0.000261965	1.25032e-11	3.96575e-12	3.61122e-13	5.80058e-16
267	PE(P-16:0/18:3)	12.8	15.4	15.8	13.3	9.4	19.5	35.4	31.8	32.4	28.7	6.56307e-23	1.36623e-05	0.00498613	1.10667e-21	3.75479e-05	0.0413257	0.000455188	4.35431e-09	5.51948e-08	1.4486e-09	9.20634e-14
268	PE(P-16:0/20:3)(a)	27.8	31.7	27	29.4	27.5	45.8	49.8	51.7	50	40.6	1.79989e-17	0.133671	0.414771	1.87265e-16	0.150611	0.618364	2.63181e-06	6.35993e-05	6.72442e-09	1.66862e-06	9.42405e-05
269	PE(P-16:0/20:4)	386.4	457.6	361.8	364	356.4	638	580.9	502	433.8	447.2	1.68729e-07	0.00409499	0.514299	9.59401e-07	0.00623816	0.695576	0.000106507	0.0343042	0.00620489	0.0990228	0.0224388
270	PE(P-16:0/20:5)	104.6	124.8	125.5	129.4	98.4	159.8	174.2	184.1	173.6	135.6	4.9292e-12	0.00018754	0.85108	3.4933e-11	0.000374315	0.893086	3.35315e-05	0.00185136	7.31117e-05	0.00359804	0.000642362
271	PE(P-16:0/22:4)	39.1	46.5	34.6	32.9	39.7	58.5	48.3	38.4	33.3	30.6	0.141901	1.14377e-07	0.00184709	0.268898	6.28429e-07	0.0184332	0.000114505	0.711481	0.356842	0.93496	0.0537303
272	PE(P-16:0/22:5)(a)	249	290.5	265.8	295.3	247.8	353.2	374.7	380.3	386.2	304.2	1.04785e-11	0.00199037	0.681754	7.21691e-11	0.00317032	0.784418	4.32928e-05	0.00319977	2.84043e-05	0.00123403	0.00649646
273	PE(P-16:0/22:5)(b)	29.5	37.6	28.1	25.9	21.5	41.3	40.9	33.9	31.2	27.5	5.13581e-05	1.21152e-06	0.525863	0.000253678	4.55718e-06	0.698769	0.00327931	0.518695	0.0686253	0.0910562	0.0153009
274	PE(P-16:0/22:6)	1144	1559.9	1376.9	1248.2	1234.9	1517.3	2470.5	2298	2193.1	2090.6	6.9426e-18	5.96582e-07	0.21309	7.54429e-17	2.51278e-06	0.44554	0.0018504	5.7272e-06	1.71944e-07	5.06621e-08	1.25114e-07
275	PE(P-18:0/18:1)	92.8	129.9	120.3	101.3	96.8	137.7	171.9	159.7	162.1	147.1	2.21372e-11	0.00273731	0.63692	1.46285e-10	0.00426289	0.762255	0.000159306	0.0143534	0.00395285	9.91719e-05	6.94019e-05
276	PE(P-18:0/18:2)	106.4	140.8	144.7	133.7	106.5	154.3	310.8	318.5	366.8	325.4	1.06378e-25	1.78802e-09	0.000157157	2.73783e-24	1.78437e-08	0.00295575	0.000737112	1.28784e-09	4.96004e-10	1.14654e-12	1.07996e-15
277	PE(P-18:0/18:3)	13.7	17.9	16.4	17	12.1	19.7	37.3	34.5	35.9	32.1	3.64555e-21	3.37758e-06	0.0103244	5.24316e-20	1.0866e-05	0.0673171	0.00261055	2.91176e-08	1.44133e-08	8.17027e-08	3.57313e-12
278	PE(P-18:0/20:3)(a)	20.9	28.7	26.2	23.6	21.9	31.9	39.2	42.4	39.2	36.7	1.39372e-16	0.000280265	0.392984	1.2859e-15	0.000533267	0.598658	1.5805e-05	0.00191916	6.84455e-07	2.50586e-06	1.81152e-07
279	PE(P-18:0/20:4)	297.8	379.6	342.9	300.5	315.4	486.9	567.8	559.4	470.8	501.4	1.12522e-18	0.00118055	0.947206	1.37558e-17	0.00193074	0.959894	2.55027e-07	9.77033e-06	1.40484e-07	2.13461e-06	4.26108e-07
280	PE(P-18:0/20:5)	96	131.7	137.2	137.3	104.8	144.8	187.3	210.2	211.1	167.3	5.10012e-15	1.74994e-07	0.946748	4.37536e-14	9.00758e-07	0.959894	2.48097e-05	0.000383428	1.65118e-05	4.5214e-05	6.82721e-06
281	PE(P-18:0/22:4)	24	27.3	22	18.1	21.8	36.8	31.4	24.3	22.5	19.4	0.000267301	2.31457e-10	0.0012846	0.00116706	3.14396e-09	0.0149564	4.7393e-06	0.116023	0.270376	0.0178344	0.227143
282	PE(P-18:0/22:5)(a)	115.6	151.5	144.5	155.4	130.8	161.4	190.5	220.2	232.2	186.1	7.85603e-17	4.96418e-08	0.343427	7.38769e-16	3.15258e-07	0.568588	8.76518e-06	0.00204496	7.64679e-08	8.83994e-07	5.35407e-06
283	PE(P-18:0/22:5)(b)	7.9	11.3	10.1	7.7	7	12.8	13.1	14.3	14.2	13.5	0.00728801	0.806781	0.122959	0.025166	0.813435	0.347068	0.105598	0.285682	0.232809	0.0355247	0.0246538
284	PE(P-18:0/22:6)	498	731.1	683.5	594.6	620.3	732.4	1750.9	1789.8	1704.5	1716.5	4.91494e-26	2.16136e-11	0.000402522	1.33522e-24	4.62906e-10	0.00578922	0.00102569	3.03554e-10	2.1485e-12	2.78854e-13	1.70003e-13
285	PE(P-18:1/18:1)(a)	52.4	76.4	86.4	72.9	75.7	81	119.2	122.1	120.6	118.1	7.36308e-14	1.2116e-07	0.891846	5.90253e-13	6.51066e-07	0.923104	5.36969e-05	0.000164183	0.00110581	1.61386e-05	2.81408e-05
286	PE(P-18:1/18:2)(a)	13.2	16.2	19.5	18.2	15.6	18.5	59.9	56.3	62.6	59.4	7.1465e-24	2.18019e-10	7.31012e-05	1.39785e-22	3.04604e-09	0.00174359	0.0284913	1.87668e-11	8.4813e-10	6.20693e-11	3.15858e-13
287	PE(P-18:1/18:2)(b)	8	10.8	12	12.6	9.4	12	29.8	31.4	35.3	32.1	2.17601e-24	4.39737e-11	0.0011522	4.43361e-23	7.6797e-10	0.014827	0.00171976	5.90425e-10	9.99626e-11	4.17248e-10	5.50191e-14
288	PE(P-18:1/20:3)(a)	11.6	13.3	11.9	13.3	14.8	19.3	19.6	23.1	21.9	20.2	1.34095e-15	0.281502	0.221676	1.17094e-14	0.301874	0.448556	8.85441e-06	0.000391553	9.76667e-09	2.63907e-05	0.00104243
289	PE(P-18:1/20:4)(a)	139.1	167.9	147.7	152.1	164.5	222.8	219.4	214.4	193.6	202.1	6.75914e-10	0.552698	0.463163	4.18382e-09	0.564056	0.658392	1.66369e-05	0.00842773	0.000302369	0.0148448	0.0191892
290	PE(P-18:1/20:4)(b)	34.2	41.8	36.6	41.8	40.5	56	53.4	49.4	44.7	46.5	5.09652e-05	0.823566	0.344474	0.000253678	0.828649	0.568588	0.000783063	0.0676217	0.0251686	0.554546	0.173532
291	PE(P-18:1/20:5)(a)	23.1	27.4	33	39.2	28.1	33.5	46.6	51	54.8	44.5	5.59724e-11	1.56529e-06	0.917022	3.6494e-10	5.7551e-06	0.942067	0.00241337	0.000202354	0.000489421	0.0109548	0.000411309
292	PE(P-18:1/20:5)(b)	7	9	9.7	12.5	8.5	11.3	13.6	15.2	15.3	12.2	1.02856e-08	0.000161864	0.557891	6.13373e-08	0.000327072	0.717917	0.0011987	0.00288335	0.00096474	0.215959	0.0027159
293	PE(P-18:1/22:4)(a)	15.1	18.6	15.5	13.6	20	21.4	17.1	14.9	12.6	13.3	0.216757	2.22111e-05	2.4385e-05	0.358089	5.54145e-05	0.000627593	0.000271839	0.363023	0.531872	0.46232	0.000120585
294	PE(P-18:1/22:5)(a)	30.5	35.6	30.8	40.3	40.1	40.7	42	42.6	46.2	37	0.00057087	0.0790977	0.222902	0.0023263	0.0920923	0.448556	0.013755	0.211039	0.00429365	0.200797	0.899796
295	PE(P-18:1/22:5)(b)	14.2	16	18.5	18.7	16.2	21.4	21.2	21.7	22.6	17	0.000215867	0.0491023	0.448007	0.000950983	0.0591405	0.64434	0.00244582	0.0274562	0.268541	0.179097	0.46582
296	PE(P-18:1/22:6)(a)	235.6	284.5	256.9	232.3	228.8	312.3	516.1	428	384.9	411	4.74007e-17	0.000350199	0.162254	4.63579e-16	0.000648664	0.387269	0.00688433	1.19631e-07	2.37236e-06	2.2818e-06	9.786e-08
297	PE(P-18:1/22:6)(b)	70.3	99.5	94.6	84.9	79.4	88.1	156.5	143.2	130.4	140.3	2.16247e-11	7.16439e-06	0.364718	1.44856e-10	2.12326e-05	0.586507	0.0543538	0.00035668	0.000603226	0.000505462	6.56807e-06
298	PE(P-20:0/18:1)	27.4	38	34.1	29.2	28.3	37.2	31.1	24.6	22.9	21.4	0.0105171	0.00374402	0.00769239	0.0345157	0.00572133	0.0569936	0.0243022	0.0424749	0.0297488	0.0700979	0.0510078
299	PE(P-20:0/18:2)	15.2	19.9	18.9	18.2	14.3	21.1	18.5	14.9	15.8	11.4	0.174765	2.49521e-06	0.00162933	0.30741	8.70751e-06	0.0174564	0.00213892	0.489132	0.0366816	0.125244	0.0564885
300	PE(P-20:0/20:4)	29.5	44	37.8	30.9	33	40.2	36.4	30.8	26.7	29.7	0.146571	0.00043011	0.0013803	0.274609	0.000773249	0.0156969	0.00170606	0.045501	0.045435	0.143855	0.411828
301	PE(P-20:0/22:6)	80.1	123.9	99.7	86.1	88.3	112.7	121.3	111.7	106	99.4	0.000354035	0.000337943	0.0995602	0.00150542	0.000630741	0.315643	0.000467926	0.850422	0.212903	0.025123	0.141678
302	PE(P-20:1/20:4)	14.2	22.1	20.9	18.1	18.8	18.8	18.6	18.4	16.9	16.9	0.407965	0.00747235	0.00622691	0.55109	0.010622	0.0507493	0.00305792	0.055708	0.171657	0.500483	0.374461
303	PE(P-20:1/22:6)(a)	22.5	35	30.5	27.3	27.8	29.5	41.4	40.6	39.2	36.1	1.84996e-07	2.32548e-05	0.622898	1.03981e-06	5.74324e-05	0.759594	0.0117512	0.175023	0.00608835	0.000710096	0.0101919
304	PI(32:0)	37.7	37.2	41.9	43.5	34.2	46.1	37.4	25.1	27.4	18.5	1.29483e-05	2.51075e-06	2.22837e-05	6.80832e-05	8.70751e-06	0.000617033	0.103706	0.888319	0.000179935	0.000429919	1.23657e-05
305	PI(16:0_16:1)	308.8	272	300.5	320.3	217	359.8	276.5	192.3	269.9	175.4	0.0233932	4.38079e-08	0.0117487	0.0665073	2.89487e-07	0.0755939	0.234106	0.834557	0.000490656	0.152793	0.108775
306	PI(34:0)	36.9	38	40.2	38.7	30.2	43.2	38.5	24.4	24.3	20.1	1.89246e-05	1.09435e-07	9.3334e-05	9.74119e-05	6.151e-07	0.00207456	0.171941	0.916418	3.17795e-05	0.000178668	0.00137227
307	PI(34:1)	2456.5	2183.7	2395.6	2458.8	1758.9	3009	2277.7	1566	1919.5	1321.4	0.031977	1.62784e-07	0.0066183	0.0863909	8.55929e-07	0.0521763	0.126983	0.558494	0.00256859	0.052754	0.0488497
308	PI(36:1)	2475.1	2220.2	2638.1	2525.1	1939.5	3012.2	2193.4	1712.1	1867.1	1596.4	0.0232784	0.000136748	0.00787447	0.0665073	0.000278625	0.0574719	0.136291	0.821464	0.00175447	0.0181417	0.199131
309	PI(36:2)	2045.5	1899.8	2180.7	2136	1474.9	2244.4	1833.5	1484.7	1694.8	1345.2	0.0185313	8.57925e-06	0.0296407	0.0555938	2.49717e-05	0.166601	0.44454	0.898029	0.000851784	0.0416936	0.571152
310	PI(18:1/18:2)	1276.8	1167.9	1098.7	1164.9	924.2	1370.9	1237.1	971.2	1225.1	820.1	0.921851	1.18806e-06	0.541335	0.959117	4.50358e-06	0.707788	0.428216	0.623828	0.259655	0.65762	0.381919
311	PI(16:0/20:3)(a)	203.3	192.8	204.9	217	150.6	201.4	168.7	174.5	208.2	146.8	0.111577	5.82644e-06	0.686751	0.233167	1.76965e-05	0.788312	0.863845	0.208639	0.0709286	0.742193	0.866552
312	PI(16:0/20:3)(b)	1624.4	1891.3	1930	2164.4	1559.5	1480.5	1487.5	1852.8	2238.8	1674.4	0.177824	3.05873e-06	0.101251	0.31105	1.01062e-05	0.315643	0.274308	0.00581259	0.599631	0.662033	0.469355
313	PI(16:0_20:4)	3786.8	3918.4	3203.8	3202.7	2728.5	3817.4	3640	2967	3403.2	2663.7	0.591635	4.33603e-07	0.798388	0.692786	1.94524e-06	0.865658	0.874185	0.370809	0.379239	0.578869	0.917512
314	PI(18:0/20:2)	559.7	708.2	807.9	796.1	684	483.8	487.1	789.6	845.8	854.8	0.301084	1.04641e-08	0.0020757	0.455821	8.38844e-08	0.0199023	0.189049	0.000570198	0.7726	0.622156	0.0296698
315	PI(18:0_20:3)(a)	3256.9	3094.6	2811.7	2723.1	2408.8	3550.5	3343.9	2536.5	2539.6	2583.4	0.591551	2.09243e-06	0.301934	0.692786	7.52353e-06	0.518713	0.384103	0.356132	0.274376	0.438959	0.176737
316	PI(18:0_20:3)(b)	6788.2	8314.1	8156.8	9220	7654.1	6779.8	6733	8602.1	9114	9353.7	0.937269	0.0036805	0.157274	0.968974	0.00564189	0.384534	0.777953	0.0548333	0.694457	0.877992	0.099201
317	PI(18:0_20:4)	17671.2	18645.5	15905.5	15841.8	15087.8	18648.3	18116.6	16081	16638.7	15871.2	0.256017	2.11059e-05	0.734468	0.403104	5.36968e-05	0.827546	0.303798	0.574052	0.830984	0.404671	0.267219
318	PI(38:5)(a)	2386.8	2228.9	2036.3	2418.1	1840	2305.5	2231.2	2564	2798.6	2125.6	0.00554786	0.000246761	0.150054	0.0199478	0.000480741	0.37629	0.794792	0.980889	0.00584691	0.0828585	0.0703687
319	PI(38:5)(b)	2707.9	2445.5	2214.1	2637.7	1858.4	2737.3	2269.8	2031.3	2631.8	1891.7	0.569394	1.87866e-07	0.869844	0.679107	9.56945e-07	0.906938	0.833822	0.461367	0.313968	0.922008	0.848846
320	PI(38:6)	501.4	523.5	499.2	479.2	432.6	560.2	555.1	416.2	472.7	398.5	0.681991	0.00106235	0.268661	0.766652	0.001773	0.486801	0.251361	0.585824	0.0694168	0.914019	0.52034
321	PI(18:0_22:4)	233.2	249.8	268.3	292.4	299.3	215.1	213.7	268.8	308.4	338.6	0.963018	1.10151e-06	0.110642	0.982656	4.24124e-06	0.331659	0.401587	0.0795046	0.970343	0.509497	0.0651664
322	PI(18:0_22:5)(a)	349.4	349.8	362.4	416.8	363.1	377.7	343.1	343.4	444.7	345.5	0.7219	0.0241814	0.830108	0.793279	0.0311177	0.882441	0.431662	0.903821	0.596828	0.458284	0.794659
323	PI(18:0_22:5)(b)	249.5	270.1	244.7	222.7	179.2	267.6	244.9	190.3	184.8	217.2	0.318202	0.0128639	0.0917848	0.467269	0.0175221	0.307416	0.779805	0.340165	0.0722644	0.165613	0.0889923
324	PI(18:0_22:6)	935.8	1012.6	1081.7	1006.5	1039	1092	1073.2	928.5	1004.4	960	0.955584	0.961996	0.227522	0.982656	0.961996	0.450439	0.100583	0.651793	0.127896	0.985389	0.506979
325	PS(36:1)	35.8	33.5	21.6	43.6	55.7	90.2	35.7	37.4	30.6	25.3	0.423001	0.0179713	0.0042502	0.559047	0.0238803	0.0358336	0.00155905	0.972143	0.179736	0.298929	0.0611166
326	PS(38:3)	15.7	14.9	6.1	17.1	18	38.6	12.3	11	9.8	8	0.661723	0.000934236	0.0102257	0.749708	0.0015699	0.0673171	0.00529073	0.504678	0.156061	0.158605	0.195554
327	PS(38:4)	48.1	48.1	28.4	49.9	130.7	116	53.7	44	38.5	25.7	0.925505	0.0084585	0.000262917	0.960875	0.0119544	0.00428555	0.0043012	0.772111	0.283672	0.438751	0.000354099
328	PS(40:6)	34.1	35.8	18.2	36.3	94.5	84.5	37	32.5	30.5	20.3	0.991391	0.0290128	0.00126956	0.995117	0.0365651	0.0149564	0.0110803	0.974449	0.227536	0.707104	0.00104356
329	PG(16:0_18:1)	145.4	156.9	142.2	167.6	220.2	152.8	177.2	109.8	133.1	123.4	0.0135867	0.18931	0.0930091	0.0431421	0.208497	0.309398	0.74654	0.909182	0.149971	0.161414	0.00185897
330	PG(16:1_18:1)	19.1	21.2	17.8	20.9	28.4	16.1	24.1	14.1	22.6	17.3	0.257195	0.0533533	0.131639	0.403104	0.0637891	0.361636	0.347484	0.342495	0.488359	0.565631	0.0161061
331	PG(18:0_18:1)	55.6	61.5	53.8	51.8	63.7	57.3	72	40.7	51.9	51.3	0.308155	0.131079	0.569399	0.459414	0.148031	0.726086	0.807475	0.773965	0.117781	0.970784	0.257255
332	PG(18:1_18:1)	106.7	104.6	79.6	90.5	69.5	111.2	126.3	59.6	65.7	71.7	0.362004	8.0355e-05	0.321643	0.516045	0.000170842	0.542356	0.861933	0.374477	0.118637	0.14048	0.995077
333	COH	243815	263138	238924	254587	253977	215622	220739	226964	246340	239020	0.00651341	0.382255	0.579042	0.0229141	0.401984	0.732702	0.0952366	0.0126102	0.435098	0.666725	0.401319
334	CE(14:0)	12511.5	14662.6	13473	11527.1	10098.5	13368.4	12658.1	12741.3	11298.4	12462.6	0.754052	0.00445541	0.0639788	0.821229	0.00674519	0.257188	0.420888	0.102141	0.520787	0.941399	0.020172
335	CE(15:0)	4349.7	4888	4038.3	3769.2	3038.5	4510.3	4064.8	3428.1	3203	3371.9	0.16562	8.78577e-07	0.0773642	0.302194	3.52151e-06	0.27817	0.701122	0.0638249	0.117208	0.150208	0.134939
336	CE(16:0)	20182.9	19515.7	16425.7	16420.9	15159.8	20608.6	19305.3	16380.4	16024.2	16509.2	0.560171	1.65417e-05	0.853424	0.671382	4.39614e-05	0.893628	0.610528	0.929396	0.99042	0.844511	0.23408
337	CE(16:1)	85685.8	74731.4	76540.1	83082.1	70888.2	87726.7	76666.3	73496.4	79503.7	78949.2	0.600477	0.0243821	0.517089	0.697466	0.0312936	0.695576	0.746345	0.778662	0.552615	0.579829	0.106363
338	CE(16:2)	23641.2	20642.4	21177.2	22264.5	19650.2	23376.9	21182.1	20523.2	21833	21659.1	0.708548	0.0659149	0.662978	0.784625	0.0774817	0.773382	0.85613	0.770233	0.618137	0.785378	0.153045
339	CE(17:0)	8415.3	6778.1	5843.7	7133.5	5186.7	8615	6496.4	4686.8	5734.9	4473.3	0.0532249	2.61573e-08	0.442255	0.132791	1.80154e-07	0.63983	0.660967	0.640614	0.065078	0.0784469	0.439897
340	CE(17:1)	20456.5	17186.1	16586	16698.3	13430.8	19852.9	18257.7	14782.3	16180.5	14331.4	0.96457	9.05959e-08	0.379116	0.982656	5.27398e-07	0.593296	0.791121	0.501456	0.155352	0.747104	0.213427
341	CE(18:0)	4493.4	2855.4	2689.2	3740.1	2958.3	4898.4	3658.9	2357	2810.8	2292.3	0.375763	2.18296e-06	0.137112	0.526208	7.79172e-06	0.366382	0.498078	0.204493	0.385896	0.0653715	0.19841
342	CE(18:1)	130189	124462	123426	127986	111215	139847	135367	128538	124386	124163	0.044395	0.0332702	0.565639	0.113661	0.0413972	0.725977	0.238751	0.221245	0.533465	0.671296	0.0598048
343	CE(18:2)	160249	179205	160528	140780	126880	182652	195631	160835	140750	150834	0.0688725	3.05179e-05	0.582865	0.162699	7.2093e-05	0.732702	0.16143	0.448723	0.925491	0.833681	0.0515323
344	CE(18:3)	54319	58909.3	61730.8	46691.9	42070.2	63326.9	56501.2	55077.2	40979.6	47345.4	0.675919	2.18114e-05	0.156053	0.76246	5.46962e-05	0.384216	0.172456	0.769396	0.399811	0.320718	0.0687663
345	CE(20:1)	1191.4	1246	1199.4	1083.7	930.8	1352.7	1363.5	1143.6	1050.8	1104.6	0.06801	5.02076e-05	0.174244	0.162229	0.000111093	0.40768	0.127257	0.324849	0.541387	0.827036	0.013597
346	CE(20:2)	589.5	669.2	648.4	527.5	455.2	731.9	624.2	592.9	462.8	524.1	0.491121	2.95791e-05	0.0821519	0.614215	7.02145e-05	0.282904	0.0686519	0.556695	0.497411	0.351365	0.0460493
347	CE(20:3)	57471	73259.9	70254.9	72011.9	64355.5	63953	65030.3	76035.3	71533.3	82757.8	0.113163	0.0217948	0.0706383	0.233488	0.0284964	0.270121	0.262275	0.197318	0.388685	0.989229	0.00661156
348	CE(20:4)	384657	424491	373960	344018	335478	421986	431479	378202	329116	406313	0.124071	0.00227705	0.275461	0.249674	0.00361518	0.488342	0.258572	0.811479	0.896995	0.684434	0.013824
349	CE(20:5)	165684	182877	164363	148702	144418	184655	185102	162907	139641	171760	0.191526	0.00112242	0.215585	0.32747	0.00184803	0.44554	0.18271	0.875954	0.913175	0.50747	0.020409
350	CE(22:4)	8337.3	10428.6	8966.4	8879	8464	8986.4	9124.1	9510.8	8310.9	10484.4	0.307215	0.465221	0.0910434	0.459414	0.480958	0.307036	0.41276	0.220901	0.502763	0.623587	0.0124047
351	CE(22:5)(a)	12445.2	14343	12299.5	11819.8	10594.9	13589.5	13735.9	12304.4	11692.8	13263	0.0819835	0.00539674	0.0644573	0.188216	0.00794882	0.257188	0.246031	0.624177	0.978742	0.992963	0.00145345
352	CE(22:5)(b)	1615.2	2083.3	1706.9	1615	1519.7	1651	1764.1	1733.7	1532.8	1911.5	0.60526	0.206526	0.100266	0.70026	0.224424	0.315643	0.79455	0.157967	0.806912	0.74255	0.0156542
353	CE(22:6)	185896	247611	221263	175176	192512	204767	247088	247206	190727	262301	0.00721984	0.00133895	0.267288	0.025166	0.00217524	0.486801	0.303141	0.946086	0.305054	0.307304	0.00207029
354	CE(24:4)	1443.2	1709.2	1528.1	1506.8	1241.2	1521	1627.9	1473	1566.6	1575.9	0.116739	0.0237774	0.0480113	0.238851	0.0307597	0.217384	0.502519	0.556602	0.655243	0.607658	0.00124157
355	CE(24:5)	232.1	304.7	257.7	218.4	230.5	266.5	299.2	303.9	244.8	309.8	0.00436068	0.0171746	0.353731	0.0160329	0.0228839	0.576581	0.236011	0.993647	0.160146	0.247514	0.00421134
356	CE(24:6)	0.6	0.6	1.1	0.9	0.4	1.2	3.5	2.9	3.7	2.4	1.72226e-06	0.00907902	0.016169	9.35759e-06	0.0127944	0.0988328	0.318279	0.107923	0.129742	0.0640874	5.88779e-07
357	DG(14:0_16:0)(a)	16.2	12.3	10.4	31.8	29.7	20.1	12.5	17.9	17.9	8.4	0.224327	0.253077	0.149986	0.3669	0.271988	0.37629	0.956791	0.943387	0.282697	0.0919927	0.0378458
358	DG(14:0_16:0)(b)	3.3	3.3	2.3	7.1	4.9	4.1	2.7	1.3	1.8	1.8	0.281949	0.428323	0.615658	0.434931	0.445638	0.753638	0.469698	0.326682	0.83955	0.170558	0.500494
359	DG(14:0_18:1)(a)	47.3	29.4	38.7	89	125.8	45.1	41	48.8	63.1	37.9	0.224342	0.00256836	0.101341	0.3669	0.00402541	0.315643	0.770877	0.362862	0.822717	0.311111	0.00675636
360	DG(14:0_18:1)(b)	17.5	9.8	12.7	30.7	26.5	15.8	13.2	12.5	20.7	11.6	0.164836	0.0166961	0.804357	0.301891	0.0223071	0.870201	0.574809	0.935949	0.723207	0.56974	0.085315
361	DG(14:0_18:2)(a)	0.9	0.9	0.9	1.7	2.5	1.2	1.7	1.6	2.3	0.5	0.587404	0.507905	0.519193	0.692786	0.521776	0.695576	0.591273	0.367446	0.91313	0.965576	0.121094
362	DG(14:0_18:2)(b)	3.4	2.9	3.1	7	6.7	4.7	3.2	3.3	4.6	3.4	0.446848	0.023947	0.715417	0.578338	0.0308973	0.811691	0.653799	0.975328	0.886865	0.192856	0.357193
363	DG(16:0_16:0)(a)	0	0	1	1.4	93.8	8.8	1.5	16.8	18.6	0	0.908231	0.545291	0.0389446	0.946962	0.559009	0.194326	0.195181	0.640177	0.627798	0.696486	0.00504572
364	DG(16:0_16:0)(b)	0	0	0	0	19	3.3	0	0	0	0	0.383407	0.177277	0.0712589	0.529621	0.196128	0.270121	0.29843	1	1	1	0.00438342
365	DG(16:0_18:0)	27.9	25.7	21.6	39.2	90.9	27	25.1	23	39.5	20.2	0.10848	0.0537356	0.109498	0.22964	0.0640895	0.331659	0.742973	0.737236	0.964243	0.927056	0.00182311
366	DG(16:0_18:1)(a)	578.9	508.2	471.4	795	2076.2	551.4	554.9	516.7	870.8	473.2	0.308014	0.0219345	0.109965	0.459414	0.0286025	0.331659	0.855609	0.778938	0.946793	0.713688	0.00411835
367	DG(16:0_18:1)(b)	290.6	251.2	227.7	463.9	736.2	247	241.5	202.5	436.9	234.8	0.0639846	0.00110991	0.261661	0.153375	0.00183361	0.481964	0.477037	0.806484	0.649358	0.943654	0.0046949
368	DG(16:0_18:2)(a)	70.2	48.9	39.7	63.4	123.5	71.7	75.4	47.3	83.8	33	0.79134	0.0136247	0.177831	0.850473	0.0185069	0.410185	0.940189	0.387677	0.937322	0.459969	0.0245935
369	DG(16:0_18:2)(b)	60.7	49.9	45.8	81.9	124.7	58.5	58.7	42.5	83	40.6	0.190796	0.010418	0.216327	0.327366	0.0144727	0.44554	0.708215	0.733742	0.690421	0.957286	0.00788329
370	DG(16:0_20:4)(a)	7.5	5.8	4.7	7.1	10.3	7.5	7.9	5.3	7.3	4.9	0.871269	0.0543953	0.136436	0.917476	0.0647185	0.366382	0.87217	0.114949	0.868913	0.89769	0.0342027
371	DG(16:0_20:4)(b)	4.8	5	3	6.9	6.6	5.1	5.2	3.3	6	4.1	0.709722	0.000594958	0.529435	0.784625	0.00103535	0.699713	0.754884	0.913419	0.771226	0.925291	0.0784832
372	DG(16:0_22:5)(a)	3.3	2.6	1.9	3.6	6	3.4	4.1	2.1	4.5	1.9	0.987436	0.0545549	0.0657678	0.993532	0.0647508	0.258415	0.841149	0.177407	0.808001	0.473375	0.0112041
373	DG(16:0_22:5)(b)	2.1	1.6	1.5	2.5	2.7	1.5	2.4	1.4	3.1	1.2	0.511586	0.0231571	0.208074	0.630097	0.0300367	0.442383	0.181312	0.313413	0.803175	0.457189	0.0822178
374	DG(16:0_22:6)	30.5	30.2	19.9	33.8	103.9	28.7	34.1	20.3	41	23.3	0.494459	0.00654104	0.0364097	0.615243	0.00940756	0.189408	0.825836	0.341386	0.999193	0.43861	0.00248324
375	DG(16:1_18:1)(a)	354.6	297.3	313.2	578.3	852.4	328.4	315.9	315.3	636.2	326	0.593614	0.000414546	0.383579	0.692786	0.000756391	0.593296	0.849339	0.7275	0.895959	0.561298	0.0457093
376	DG(16:1_18:1)(b)	141.5	120.1	118.7	250.6	324	113.4	113.9	111.7	266.9	130.9	0.12134	1.03715e-06	0.273332	0.247229	4.05732e-06	0.48783	0.275721	0.767842	0.701133	0.602428	0.0129699
377	DG(18:0_18:0)	0	0	13.2	0	0	85.7	21.7	41.6	0	0	0.154672	0.383968	0.521406	0.285414	0.402919	0.696632	0.0397276	0.325067	0.862135	1	1
378	DG(18:0_18:1)	218.7	168.2	155.9	329.6	358.8	212.6	207.2	231.4	287.6	159.1	0.36439	0.0911682	0.079951	0.516045	0.104897	0.279257	0.755082	0.831024	0.217975	0.562166	0.0071973
379	DG(18:0_18:2)	37.4	24.6	22.1	53.9	46.1	33.6	32.6	29	43.7	21.7	0.325646	0.0143256	0.0799391	0.473931	0.0193514	0.279257	0.685165	0.603732	0.330877	0.513475	0.00597061
380	DG(18:0_20:4)	35.7	29	22.6	36.5	44.8	36.8	44.5	32	24.1	28.2	0.723668	0.119475	0.279444	0.793438	0.135239	0.49154	0.783888	0.129841	0.809073	0.21564	0.264735
381	DG(18:0_22:6)	0	0	13.1	197.8	145.4	0	87.2	149.8	78.3	0	0.364696	0.0779352	0.0334654	0.516045	0.0909554	0.178477	1	0.420069	0.183636	0.028167	0.0362727
382	DG(18:1_18:1)	1817.6	1624.2	1535	2758.9	3537.3	1697.1	1644.9	1467.5	3039.4	1700.9	0.375593	0.000174751	0.375041	0.526208	0.000351659	0.589694	0.675004	0.970826	0.865631	0.557266	0.0323979
383	DG(18:1_18:2)(a)	137.4	111.1	91.2	134	172.2	161.1	161.3	90.7	182.6	77.9	0.701385	0.00941231	0.289226	0.783054	0.013188	0.503315	0.741049	0.315767	0.977594	0.269539	0.0975533
384	DG(18:1_18:2)(b)	125.4	110.6	100.8	167.9	181.4	127.1	119.9	84.2	178.5	94.1	0.283847	0.000902926	0.421891	0.435175	0.00152252	0.623998	0.910432	0.936873	0.397524	0.707665	0.0383997
385	DG(18:1_18:3)(a)	18.4	11.8	9.7	13.5	15.7	18.4	18.9	8.5	17.6	8	0.592221	0.00329297	0.200159	0.692786	0.00507968	0.436034	0.728169	0.321002	0.694981	0.507265	0.0322543
386	DG(18:1_18:3)(b)	17.3	15.9	13.2	21.4	18.5	18.2	17.4	9.6	21.6	10.6	0.178106	3.30023e-05	0.200629	0.31105	7.75871e-05	0.436034	0.815297	0.668885	0.112862	0.978084	0.0220451
387	DG(18:1_20:3)(a)	63.1	81.1	63.4	91.5	73.4	61.8	64.2	51.8	88.6	56.5	0.0817901	0.0018732	0.813619	0.188216	0.00299345	0.87059	0.871178	0.120991	0.26399	0.864358	0.261516
388	DG(18:1_20:3)(b)	53.9	65.9	50.9	86.8	54.2	44.7	48.2	37.8	84.8	47.2	0.0231942	5.5299e-06	0.677097	0.0665073	1.69008e-05	0.782744	0.33456	0.0392998	0.114432	0.915839	0.473866
389	DG(18:1_20:4)(a)	29.4	31.3	21.4	30.8	23.7	33.9	33.7	20	32.5	18.6	0.993767	1.45062e-05	0.53492	0.995117	3.90189e-05	0.703359	0.385665	0.656511	0.568954	0.682055	0.19514
390	DG(18:1_20:4)(b)	26.8	29.4	19.8	31.7	21.5	24.8	26.9	16.5	31.3	18.8	0.103027	8.59672e-08	0.843487	0.220965	5.12658e-07	0.888933	0.478665	0.580215	0.0973406	0.965613	0.344891
391	DG(18:1_22:5)(a)	6.4	6.9	3.8	5.1	2.7	7.2	5.9	3	4.7	3.1	0.968869	9.64326e-07	0.570178	0.98294	3.83378e-06	0.726086	0.330328	0.49497	0.299724	0.850629	0.535554
392	DG(18:1_22:5)(b)	4.6	5.9	2.6	3.6	2	4.5	3.2	1.7	3.8	2.8	0.248242	3.43961e-05	0.040888	0.395408	8.0477e-05	0.196022	0.912084	0.0239568	0.0374306	0.844814	0.148996
393	DG(18:2_18:2)(a)	4.9	3.8	2.4	2.8	3.4	7.3	8.7	3.3	4.3	1.6	0.788939	0.0308606	0.966044	0.84976	0.038794	0.970011	0.974367	0.787586	0.857538	0.480825	0.871798
394	DG(18:2_18:2)(b)	6.9	5.3	2.6	7.1	6.6	7.5	7.4	3	7.9	1.9	0.390648	0.00984137	0.409078	0.53509	0.0137498	0.614776	0.406088	0.669459	0.389011	0.884322	0.0764159
395	TG(48:0) [NL-16:0]	107	21.2	76.8	329.2	191.1	36.8	33.3	49.5	90.2	73.3	0.10702	0.0329068	0.841639	0.227534	0.0410495	0.888902	0.241258	0.832213	0.47863	0.423396	0.202522
396	TG(48:1) [NL-18:1]	1558.5	780.7	1226.4	2815.3	1717.7	1148.8	906.2	967	1457.3	1295.2	0.0484288	0.000481469	0.373976	0.122703	0.00085614	0.589694	0.272614	0.436803	0.161073	0.0552603	0.306798
397	TG(48:2) [NL-14:1]	1012.9	742.8	843.5	1432.5	1100.2	880.4	739.2	534.7	1113.9	769.5	0.0222007	0.000159925	0.454784	0.0642375	0.000324494	0.652168	0.461351	0.934233	0.0130363	0.355342	0.187211
398	TG(48:2) [NL-16:0]	3260.1	2486.4	2915.3	5128.1	3865.8	2831	2486.5	1919.8	4413.9	2759.8	0.089522	4.14477e-05	0.587968	0.202213	9.471e-05	0.737221	0.529474	0.924908	0.0398154	0.749936	0.248082
399	TG(48:2) [NL-16:1]	7095.2	5424.4	6353.7	10649.5	7980.2	6144.6	5381	4426.7	9688.3	6289.3	0.128187	1.77948e-05	0.652907	0.253779	4.64085e-05	0.767962	0.507763	0.998193	0.049037	0.865808	0.382999
400	TG(48:2) [NL-18:1]	3380	2185.3	2814.3	5645.3	3822.8	2899.9	2404.2	2149.4	4126.1	3121.3	0.179559	4.02706e-05	0.655079	0.311363	9.27446e-05	0.768186	0.442123	0.554661	0.128651	0.348298	0.526471
401	TG(48:3) [NL-16:1]	811.4	567.3	727.4	1679.7	1077.8	642	581.8	514.3	1529.4	842.3	0.344781	2.01852e-07	0.755271	0.497205	1.01759e-06	0.835583	0.40416	0.856782	0.140457	0.932745	0.684878
402	TG(48:3) [NL-18:2]	357.1	215	254.5	671.8	371.1	324.3	263.1	187.9	420.2	272.1	0.166786	4.98333e-05	0.465113	0.303191	0.000110766	0.659247	0.58769	0.390974	0.111145	0.228649	0.377646
403	TG(49:1) [NL-15:0]	222.8	122.3	161.2	363.1	220.7	145.8	135.6	99.7	189.7	140.4	0.00225239	0.000883379	0.260215	0.00874142	0.00149673	0.481964	0.115305	0.601534	0.0209197	0.0351348	0.0847584
404	TG(49:1) [NL-16:0]	657	384.4	479.1	1064.9	694.4	456.4	422.7	293.6	621	414.9	0.0033122	0.000207946	0.256515	0.0125555	0.000411683	0.478763	0.17207	0.594835	0.0138372	0.078136	0.0621919
405	TG(49:1) [NL-18:1]	442.9	215.1	318.9	832.5	460.7	306.4	260.6	226	412.8	299.4	0.0163168	0.000393109	0.270777	0.0504995	0.000719963	0.486801	0.205535	0.405752	0.0832514	0.0493807	0.125168
406	TG(50:0) [NL-18:0]	359.2	195.8	355.5	876.4	468.8	243.9	211	279.3	348.8	345.4	0.0902231	0.0105978	0.536509	0.202381	0.0146807	0.703359	0.361075	0.61262	0.464279	0.0540669	0.359444
407	TG(50:1) [NL-14:0]	50.1	19.2	44.5	130.9	65.6	32.5	26.9	38.7	47.8	46.1	0.126712	0.00256394	0.213905	0.252257	0.00402541	0.44554	0.323936	0.208231	0.406998	0.0451319	0.294357
408	TG(50:1) [NL-18:1]	1360.3	970.2	1077.2	2118.1	1838.8	1153.8	1020.6	728.9	1375.1	1058	0.0187358	0.00116304	0.37149	0.0558647	0.00190848	0.589694	0.486643	0.624146	0.0566146	0.149542	0.051213
409	TG(50:2) [NL-18:0]	131.1	61.7	111.5	262.6	141	105.5	82.4	87.6	151.9	110.6	0.133851	4.54246e-06	0.158488	0.260769	1.41482e-05	0.385574	0.473287	0.156761	0.180459	0.0509355	0.283457
410	TG(50:2) [NL-18:1]	8025.8	5598.6	6353.2	11055	8487.6	6721.3	6083.2	4207.8	9909.7	5986.9	0.0890895	4.24146e-05	0.423456	0.202213	9.64686e-05	0.623998	0.382109	0.644274	0.0487299	0.865479	0.134844
411	TG(50:2) [NL-18:2]	511.9	313.7	346.8	670.4	456.1	465.2	396.7	243	448.2	310.2	0.0621578	0.00025504	0.140303	0.150471	0.000494899	0.370856	0.649574	0.213258	0.0483572	0.134569	0.0895585
412	TG(50:3) [NL-14:1]	314.7	202.6	229.6	472.2	304.6	271	219.5	171.6	382.4	245.6	0.142423	2.34103e-06	0.640669	0.268898	8.29541e-06	0.762255	0.353052	0.583656	0.104767	0.450747	0.404258
413	TG(50:3) [NL-16:1]	3525.7	2719.7	3067.3	6061.1	4499	2952.7	2790	2398.3	6270.1	3562.9	0.467837	3.33578e-07	0.747069	0.592675	1.53887e-06	0.828533	0.416991	0.856847	0.282234	0.602432	0.448351
414	TG(50:3) [NL-18:1]	2518.7	1812.8	2160.1	4159.5	2908.5	2147.4	1912.8	1666.3	4036.3	2443.2	0.420724	6.5649e-07	0.791394	0.557545	2.69768e-06	0.861896	0.420076	0.76807	0.225446	0.849759	0.559217
415	TG(50:4) [NL-14:0]	114.7	67.2	71.3	187.1	96	120.1	93.3	50.5	116.1	72.4	0.255846	4.79794e-05	0.249875	0.403104	0.000108119	0.471772	0.88462	0.204999	0.102851	0.192053	0.335987
416	TG(51:1) [NL-18:1]	356.2	199.9	265.5	639.5	369.6	245.8	213.7	175.7	326	245.3	0.00322009	0.000283899	0.319167	0.0123017	0.000538089	0.542356	0.154623	0.689189	0.0497907	0.0181764	0.106438
417	TG(51:2) [NL-15:0]	303.2	180.3	207.5	402	273.5	227.3	223.6	121.9	319.3	185.4	0.0579508	0.000266008	0.239685	0.142402	0.000510109	0.459631	0.252585	0.346149	0.0275725	0.522814	0.15632
418	TG(51:2) [NL-18:1]	1665.6	1016.8	1218	2344.8	1610.8	1239.5	1209.1	745.8	1914	1085.4	0.0521038	7.35775e-05	0.265194	0.13066	0.000157804	0.485692	0.21696	0.398518	0.0309704	0.578563	0.133696
419	TG(51:2) [NL-18:2]	947.3	642.9	727.7	1267.5	1084.6	707.6	714.7	427.7	1156.8	647.5	0.0466688	0.000186432	0.280507	0.11886	0.000373629	0.491641	0.243418	0.600461	0.0277792	0.906332	0.0859834
420	TG(52:1) [NL-18:0]	962.7	676.5	895.3	1875.4	1359.2	788.4	747.6	667.1	1153.6	954.9	0.070009	0.00067495	0.580624	0.164589	0.00117039	0.732702	0.389326	0.574939	0.17547	0.124363	0.261933
421	TG(52:2) [NL-16:0]	7798.5	6287.3	6157.8	9714.9	9606.4	6755.9	6496.7	4129.8	9903.3	6262	0.1315	0.000529282	0.436852	0.258246	0.000927667	0.635776	0.515819	0.894405	0.0769301	0.724772	0.106536
422	TG(52:3) [NL-16:1]	4611.5	3304.6	3807.9	6912.9	5258.5	3692.6	3550.4	2920.8	7238.2	4429.3	0.356501	5.81374e-07	0.607872	0.509734	2.49379e-06	0.746858	0.248219	0.708567	0.207536	0.663054	0.4464
423	TG(52:3) [NL-18:2]	3476.5	2623.8	2339	3684	2859.6	3409	3321.7	1469.4	3640.3	2109.2	0.272387	0.000130449	0.241779	0.422849	0.000268023	0.461836	0.751304	0.381741	0.0378833	0.840932	0.206443
424	TG(52:4) [NL-16:0]	908.9	652.3	537.7	913.4	639.1	1017.9	926.8	318.1	808	459.2	0.31161	1.41604e-05	0.1557	0.463152	3.86839e-05	0.384216	0.866225	0.262448	0.0280142	0.864713	0.199626
425	TG(52:4) [NL-18:1]	3889.5	2785.9	2751.4	5133.5	3621	3650.2	3378.4	2007.3	5144.6	2963.8	0.545613	2.14664e-05	0.543813	0.660408	5.41086e-05	0.709132	0.628005	0.425447	0.161018	0.76083	0.419695
426	TG(53:2) [NL-17:0]	364.2	254	278.8	503.5	386.1	298.3	263.9	176.4	424.9	267.4	0.0216435	5.4113e-05	0.446914	0.063757	0.000117606	0.64434	0.325703	0.822154	0.0194191	0.442679	0.119138
427	TG(54:1) [NL-18:1]	231.9	180.3	238.8	552.6	363.9	183.6	196.1	191.6	295	240.2	0.100854	0.00448642	0.636281	0.218933	0.00677116	0.762255	0.378269	0.613514	0.389995	0.103056	0.296434
428	TG(54:2) [NL-18:0]	717.4	490.8	613.5	1352	945.8	582.3	572.2	483.4	1014.3	693.4	0.1261	3.87267e-06	0.516218	0.252257	1.22177e-05	0.695576	0.264535	0.394994	0.22171	0.245118	0.270028
429	TG(54:3) [NL-18:1]	1913.4	1344.6	1410.4	2753.9	2094.1	1597.6	1509	1168.3	2675.2	1648.5	0.432879	1.72615e-05	0.668689	0.567311	4.53811e-05	0.774855	0.318136	0.466827	0.368138	0.952343	0.360382
430	TG(54:4) [NL-18:0]	664.6	450.8	407.1	734	474.1	672.6	613.6	275.1	647.5	396.1	0.403252	6.20974e-06	0.226113	0.546233	1.86292e-05	0.450439	0.84463	0.171535	0.058469	0.676057	0.359421
431	TG(54:4) [NL-18:2]	2099.8	1383.1	1403.7	2623.5	1709.8	1902.6	1784.3	1057.3	2459.8	1465.5	0.460223	2.68173e-05	0.45617	0.587595	6.52422e-05	0.652243	0.462883	0.258597	0.163831	0.885395	0.446874
432	TG(54:5) [NL-18:1]	804.7	542.6	477.8	888.9	559.8	808.4	729.3	320.8	784.1	470.7	0.379196	2.66193e-06	0.219071	0.526781	9.10269e-06	0.448225	0.80545	0.17963	0.0492957	0.687327	0.376417
433	TG(54:6) [NL-18:2]	51.2	37.1	31.7	53.4	33.5	61.8	55	23.9	54.5	30.3	0.795342	2.41296e-06	0.282215	0.851033	8.48876e-06	0.492869	0.524722	0.143838	0.147447	0.737656	0.561627
434	TG(56:6) [NL-20:4]	198.2	140.8	149	253.8	193.9	165.2	154.7	121.2	236.3	162.4	0.195019	4.86507e-05	0.604475	0.332281	0.000108631	0.745737	0.20616	0.483458	0.238991	0.706139	0.295432
435	TG(56:8) [NL-20:4]	36.3	25.7	23	38.6	24.5	37.4	35	15.4	37.4	22	0.662318	3.10221e-06	0.195524	0.749708	1.01147e-05	0.430681	0.963349	0.168568	0.0438393	0.905934	0.560321
436	TG(58:8) [NL-22:6]	822.2	838.6	504.9	779.9	574.8	846.6	919.6	401.2	783.1	597.3	0.973716	1.86929e-05	0.55528	0.983775	4.83642e-05	0.717351	0.789327	0.25025	0.223297	0.972156	0.740951
437	TG(O-48:0) [NL-O-16:0]	1.2	1.4	1.3	2.1	1	0.9	2.5	2.4	2.3	2.2	0.017513	0.1619	0.237338	0.053524	0.180339	0.459631	0.769915	0.00567319	0.315109	0.745387	0.161482
438	TG(O-50:0) [NL-16:0]	48.5	55.8	48.6	94.9	60.5	42.9	72.2	73.9	77.6	76.5	0.100256	0.00315441	0.341382	0.218863	0.00488135	0.568588	0.770807	0.150571	0.107671	0.519815	0.180876
439	TG(O-50:1) [NL-O-16:0]	9.1	10.9	9.6	20.9	11.5	8.2	18.1	17.9	22.1	20.2	0.000189198	1.43062e-05	0.185784	0.000856645	3.88652e-05	0.420595	0.976666	0.0250304	0.00795162	0.448131	0.00673004
440	TG(O-50:1) [NL-O-18:1]	1.5	1.2	1.5	2.1	1.2	1.3	2.5	2.1	2.3	2.1	0.000841694	0.0366262	0.0646914	0.00334625	0.0453072	0.257188	0.844335	0.000685334	0.161265	0.730852	0.0150222
441	TG(O-50:2) [NL-O-16:0]	1.1	1.5	1.4	3.8	1.8	1.7	3.5	2.6	4.2	3.2	0.000178414	0.0116602	0.94038	0.000815368	0.0159715	0.959894	0.0323227	0.0320171	0.0847156	0.258721	0.153099
442	TG(O-52:1) [NL-18:1]	105	122	113.1	294.3	185	95.9	182.3	194.7	268.9	244	0.0120295	3.24226e-06	0.49661	0.039216	1.04998e-05	0.689893	0.941733	0.078565	0.0667017	0.939905	0.098196
443	TG(O-52:2) [NL-18:2]	13.7	17.8	15.3	41.5	25.2	15.8	35.1	29.4	42.3	37.8	0.000306197	2.80075e-05	0.76142	0.00131343	6.74662e-05	0.840483	0.324174	0.0249897	0.0354358	0.428423	0.0475143
444	TG(O-52:2) [NL-O-16:0]	3.4	4.3	3.9	12.5	6	3.5	9.2	8.5	13.6	10.7	3.69123e-05	2.42843e-07	0.353059	0.000188022	1.17574e-06	0.576581	0.527377	0.00404571	0.0139876	0.3892	0.0131927
445	TG(O-52:2) [NL-O-18:1]	1.9	1.7	2.5	4.6	2.6	1.9	6.4	6.9	7.8	6.7	6.7395e-13	6.29093e-11	0.000581143	4.99336e-12	1.02542e-09	0.00789386	0.789703	2.23704e-08	1.1877e-05	0.00667236	1.80751e-06
446	TG(O-52:3) [NL-18:1]	3.7	3.1	3.8	11.3	5.5	3.8	14.9	11.5	17.1	14	1.20412e-10	3.10266e-06	0.00640074	7.64696e-10	1.01147e-05	0.0513108	0.662863	8.77562e-07	1.58347e-05	0.0276194	0.000223661
447	TG(O-52:3) [NL-O-18:1]	0.8	0.6	0.5	1.2	0.4	0.5	1.9	1.9	2	2.1	0.000104959	0.171759	0.0327215	0.000503185	0.190454	0.177787	0.345522	0.00663018	0.0136549	0.140976	0.00193973
448	TG(O-52:4) [NL-18:2]	0.1	0.1	0.1	0.3	0.1	0.1	0.6	0.3	0.5	0.4	0.000118265	0.147463	0.31272	0.000556072	0.165388	0.534686	0.730212	0.014793	0.0196923	0.382372	0.00526748
449	TG(O-54:2) [NL-18:1]	53	67.4	65	224.3	119.4	50.9	107.4	108.4	225.6	163.9	0.00357648	1.17574e-08	0.627744	0.0134531	9.25265e-08	0.761705	0.769982	0.0605852	0.0542627	0.629518	0.0858162
450	TG(O-54:3) [NL-18:2]	9.6	13.3	12.7	43.9	23.2	10.8	27.6	23.5	48.1	36.1	0.000111004	4.6438e-08	0.5814	0.000527001	2.98792e-07	0.732702	0.471843	0.013994	0.0187251	0.349969	0.028279
451	TG(O-54:3) [NL-O-18:1]	0.8	0.8	0.9	2.1	1.3	0.8	2.9	2.8	4.1	3.4	2.80277e-14	1.77682e-11	0.00703274	2.36303e-13	4.34433e-10	0.0529079	0.311179	3.52925e-07	4.8678e-07	0.000713013	1.53497e-06
452	TG(O-54:4) [NL-18:2]	0.2	0.4	0.3	1.1	0.6	0.4	2.2	1.6	2.4	2.3	1.77618e-08	2.29803e-05	0.432964	1.04645e-07	5.70425e-05	0.633891	0.0616114	0.00142936	0.000224406	0.121979	0.00139938

## Sheet: Table S7
Table S7: Effects of alkylglycerol mix administration on adipose tissue lipid species in mice.
#	Lipid speciesa			Controlb					AKGc			P-valued	P-valuee	P-valuef	P-value (BH)g	P-value (BH)h	P-value (BH)i	P-value (Control vs AKG)j
		Week 1	Week 2	Week 4	Week 8	Week 12	Week 1	Week 2	Week 4	Week 8	Week 12	(Treatment)	(Time)	(Interaction)	(Treatment)	(Time)	(Interaction)	Week 1	Week 2	Week 4	Week 8	Week 12
1	Cer(d18:0/20:0)	133	215	207	223	265	170	317	224	318	255	0.297491	0.00834341	0.950977	0.669058	0.0125301	0.985059	0.422728	0.379597	0.875822	0.599048	0.93227
2	Cer(d18:0/22:0)	789	918	863	851	870	855	1116	830	1098	746	0.768068	0.414837	0.743617	0.898418	0.446829	0.865487	0.76809	0.37987	0.783785	0.548064	0.396103
3	Cer(d18:0/24:0)	648	684	649	679	641	626	1117	629	1013	617	0.567016	0.496127	0.692145	0.827808	0.526272	0.826608	0.820719	0.132018	0.923674	0.75169	0.79247
4	Cer(d18:0/24:1)	2333	2848	2617	2465	2828	2537	2357	2798	2466	2675	0.692006	0.436501	0.5049	0.873678	0.467759	0.74633	0.568716	0.10433	0.557926	0.992693	0.736955
5	Cer(d18:1/16:0)	8977	10622	11105	14092	15691	9616	9995	13661	13396	13975	0.977668	1.61363e-05	0.432507	0.990668	4.63091e-05	0.744295	0.693599	0.324297	0.174292	0.963041	0.363337
6	Cer(d18:1/18:0)	2244	2762	3000	3499	4581	2448	2512	3275	3435	4162	0.708951	1.01116e-09	0.627197	0.873678	8.82658e-09	0.78715	0.490652	0.225131	0.628573	0.884132	0.461891
7	Cer(d18:1/20:0)	2106	2774	2984	3320	4741	2439	2630	3798	3293	4511	0.474815	4.40836e-09	0.457197	0.775897	3.13069e-08	0.744295	0.275642	0.491247	0.129688	0.986684	0.70392
8	Cer(d18:1/22:0)	10042	11541	10971	10672	11711	10908	10396	11940	10470	10579	0.672911	0.786829	0.559975	0.873678	0.802145	0.764266	0.49082	0.234392	0.522404	0.892035	0.367434
9	Cer(d18:1/24:0)	10032	12018	10949	10903	10385	10405	11332	10519	11906	10423	0.977368	0.387935	0.925979	0.990668	0.423896	0.974838	0.779673	0.558682	0.759098	0.549341	0.964045
10	Cer(d18:1/24:1)	22343	31376	29645	28184	32270	24818	24800	30845	28170	31098	0.476052	0.00267804	0.262846	0.775897	0.0044884	0.636603	0.452597	0.0265211	0.781798	0.959924	0.757139
11	SM(36:3)	430	426	557	614	630	423	471	597	703	714	0.031203	5.6283e-12	0.85598	0.12334	7.14623e-11	0.941354	0.999205	0.239001	0.428693	0.207338	0.161821
12	SM(37:2)	333	290	408	441	556	349	565	691	733	856	1.63135e-13	1.87646e-13	0.0017728	2.9719e-12	4.13808e-12	0.0436943	0.686761	5.46796e-08	2.71184e-06	1.33679e-05	0.000171515
13	SM(d16:1/19:0)	497	541	692	649	597	372	543	673	843	792	0.417972	2.98493e-09	0.00914008	0.745235	2.24269e-08	0.149998	0.0221894	0.955227	0.748128	0.0470674	0.0219218
14	SM(d16:1/23:0)/SM(d17:1/22:0)	4594	4748	5727	5476	5127	4157	5426	6583	6548	7008	0.00564901	3.67734e-06	0.0549656	0.0295867	1.27339e-05	0.356429	0.203143	0.161733	0.151805	0.0899629	0.00393575
15	SM(d17:1/14:0)	50	31	44	45	64	23	34	38	50	38	0.106063	0.0563597	0.647305	0.33667	0.0704917	0.800812	0.065193	0.274941	0.861844	0.875917	0.470859
16	SM(d17:1/16:0)	1429	1195	1524	1879	1759	1016	1341	1705	1983	2350	0.254252	2.0948e-13	0.000211439	0.637123	4.17962e-12	0.00984364	0.00038595	0.208967	0.203658	0.639266	0.00380372
17	SM(d17:1/24:1)	4469	5130	5910	5198	3904	4272	5399	6110	5852	5182	0.0171768	3.04404e-07	0.0505424	0.0726979	1.40159e-06	0.356429	0.505221	0.516153	0.742531	0.134362	0.000766134
18	SM(d18:0/14:0)	142	116	149	151	138	110	131	160	163	172	0.176863	1.75974e-06	0.000913086	0.497354	6.76451e-06	0.0273274	0.00148778	0.0913321	0.389001	0.35043	0.00890032
19	SM(d18:0/16:0)	12403	12104	13569	12349	11581	12659	12451	15163	13791	15148	0.00835324	0.101661	0.286466	0.0411766	0.124549	0.662686	0.777629	0.819043	0.18149	0.241908	0.00353126
20	SM(d18:1/14:0/SM(d16:1/16:0)	1443	1139	1397	1544	1354	1104	1253	1702	1805	1740	0.0505501	1.57647e-05	0.0282221	0.18259	4.55544e-05	0.257066	0.0463783	0.395572	0.0734329	0.188989	0.0244804
21	SM(d18:1/16:0)	6678	6918	7524	8142	7384	6395	7118	8491	9263	9103	0.0102039	3.60138e-06	0.234224	0.0464721	1.26657e-05	0.624273	0.658207	0.727255	0.109655	0.117936	0.0116007
22	SM(d18:1/17:0)/SM(d17:1/18:0)	3290	3314	4070	4645	4868	3074	3905	4582	5301	5939	0.003536	2.00428e-13	0.157463	0.0194945	4.17962e-12	0.525864	0.350289	0.0428323	0.136961	0.133966	0.0208932
23	SM(d18:1/18:0/SM(d16:1/20:0)	18261	15687	19047	17597	19891	17366	18008	20908	21579	24105	0.00748715	0.00169113	0.368642	0.0382575	0.00301524	0.723352	0.661777	0.136349	0.329217	0.0554174	0.0346693
24	SM(d18:1/20:0)/SM(d16:1/22:0)	13561	13445	15049	13916	15156	13761	14118	17461	18819	20378	0.00233251	0.00728026	0.252575	0.013388	0.011133	0.626209	0.951057	0.654329	0.1605	0.0165419	0.00983265
25	SM(d18:1/23:0)/SM(d17:1/24:0)	22586	23367	25807	24008	17320	19799	26682	27924	27244	22880	0.0341997	0.000105617	0.0547208	0.133922	0.000251441	0.356429	0.150477	0.173411	0.489801	0.203547	0.00575093
26	SM(d18:1/24:0)	41771	35601	38396	24889	24078	39128	35103	40101	31254	30719	0.150571	3.59712e-05	0.253599	0.441183	9.6615e-05	0.626209	0.612204	0.858965	0.749884	0.104975	0.033325
27	SM(d18:1/24:1)	58428	53590	60523	52211	43900	56248	59032	60524	59383	57526	0.0652458	0.323098	0.330109	0.224082	0.358143	0.702808	0.810302	0.443802	0.988523	0.226244	0.0164178
28	SM(d18:2/14:0)	107	59	88	93	112	68	66	102	125	105	0.810748	0.000156659	0.158136	0.919304	0.000349149	0.525864	0.0610594	0.478999	0.353632	0.216182	0.584624
29	SM(d18:2/16:0)	3306	2491	3103	3041	3175	2791	2912	3190	3276	3455	0.316527	0.0288968	0.224053	0.679471	0.0380747	0.608894	0.136786	0.085834	0.727125	0.516313	0.328447
30	SM(d18:2/17:0)	182	141	196	217	235	144	192	212	254	278	0.0272442	1.11587e-09	0.011368	0.108717	9.54181e-09	0.164249	0.0532327	0.00226003	0.459476	0.195752	0.113058
31	SM(d18:2/18:0)	5152	4982	6606	6446	6863	5005	5151	6705	7816	8406	0.0932196	9.92258e-09	0.29597	0.301105	6.39625e-08	0.666314	0.593368	0.756835	0.923855	0.0837156	0.0443289
32	SM(d18:2/20:0)	2584	2390	3112	2905	3422	2719	2574	3421	4062	4520	0.0122992	0.000140173	0.652469	0.0552678	0.000315766	0.800812	0.649826	0.554117	0.494565	0.0456876	0.0578961
33	SM(d18:2/23:0)	8845	9291	10044	9308	6991	7649	10632	10149	10306	9066	0.107151	0.00110824	0.0649886	0.337566	0.00201893	0.36307	0.150887	0.15882	0.991266	0.311189	0.0118729
34	SM(d18:2/24:0)	8807	9044	8977	7963	7244	7483	10036	8165	10354	7857	0.454158	0.0770224	0.104144	0.767307	0.0951988	0.432043	0.179368	0.317076	0.396526	0.0422117	0.420644
35	LPC(14:0)[sn1]	393	367	461	384	319	321	355	328	403	409	0.318265	0.796704	0.0130777	0.679471	0.81024	0.180032	0.061147	0.904644	0.0126259	0.859644	0.0372052
36	LPC(14:0)[sn2]	142	183	257	207	172	120	170	195	186	189	0.125783	8.47472e-07	0.247397	0.390393	3.55091e-06	0.626209	0.126577	0.785589	0.0500971	0.440517	0.310002
37	LPC(15:0)[sn1]	227	207	255	247	195	181	239	192	275	258	0.91897	0.189317	0.020224	0.96022	0.219733	0.235385	0.0924335	0.303902	0.0548839	0.490053	0.0439663
38	LPC(15:0)[sn2]	84	91	122	101	90	65	91	94	104	99	0.262442	0.00123817	0.209419	0.639322	0.00223618	0.600062	0.053646	0.780983	0.0860868	0.845594	0.528043
39	LPC(15-MHDA)[sn1]/LPC(17:0)[sn2]	424	417	454	498	383	346	467	413	527	553	0.374634	0.107045	0.0412451	0.71887	0.130005	0.345634	0.110504	0.359294	0.532883	0.584791	0.0096071
40	LPC(15-MHDA)[sn2]	77	88	109	87	90	54	87	91	113	109	0.674937	0.00073573	0.0557362	0.873678	0.00139489	0.356429	0.0230639	0.706179	0.40656	0.0923313	0.382699
41	LPC(16:0)[sn1]	22047	19535	21005	20094	16678	16559	22304	18009	23252	22463	0.630697	0.528208	0.00930773	0.865445	0.553853	0.149998	0.0213115	0.339778	0.2606	0.232589	0.0207357
42	LPC(16:0)[sn2]	2133	2958	4199	3439	3381	1898	3076	3394	2884	3533	0.267513	0.388487	0.225247	0.647908	0.423896	0.608894	0.302073	0.077364	0.935065	0.906553	0.104809
43	LPC(16:1)[sn1]	2595	1758	2545	2353	2033	1578	2092	2423	2474	2765	0.146617	1.49565e-09	0.352911	0.435692	1.22878e-08	0.714347	0.294818	0.639015	0.0632325	0.209241	0.681028
44	LPC(16:1)[sn2]	1720	3437	5507	5194	4397	1825	3533	4607	4032	4375	0.542758	3.83239e-15	0.552801	0.816375	1.23521e-13	0.763102	0.609325	0.762623	0.242799	0.186138	0.916681
45	LPC(17:0)[sn1]	660	613	653	695	583	518	727	595	767	734	0.560177	0.194093	0.0351238	0.827808	0.224036	0.300344	0.0315846	0.160963	0.527449	0.434728	0.0682763
46	LPC(17:1)[sn2](a)	175	285	460	450	384	164	291	373	346	384	0.433291	3.58727e-12	0.583944	0.756074	5.0778e-11	0.771837	0.948606	0.791748	0.181191	0.208185	0.748993
47	LPC(17:1)[sn1](a)/LPC(17:1)[sn2](b)	232	284	401	358	325	197	290	316	320	353	0.157625	1.49837e-07	0.274853	0.455482	7.75081e-07	0.651053	0.157779	0.864131	0.0457306	0.435953	0.44326
48	LPC(18:0)[sn1]	21289	19836	21612	21708	17426	19625	23877	18907	25130	22294	0.199769	0.317395	0.0763378	0.54708	0.352755	0.374554	0.413479	0.0948877	0.24373	0.320837	0.0374817
49	LPC(18:0)[sn2]	2116	1663	1733	1745	1459	1705	2022	1629	1913	1745	0.672987	0.251882	0.123923	0.873678	0.287008	0.451511	0.0883568	0.108672	0.630663	0.851621	0.184636
50	LPC(18:1)[sn1]	9043	10232	12426	11124	11295	7319	11065	10968	10269	12678	0.400632	0.000127972	0.276377	0.723803	0.000293007	0.651053	0.0757916	0.530551	0.336677	0.494905	0.352412
51	LPC(18:1)[sn2]	8145	12077	18575	16205	15632	7661	13298	16155	12969	16026	0.681395	9.66117e-11	0.528841	0.873678	1.03796e-09	0.753688	0.903626	0.367316	0.390792	0.196041	0.734064
52	LPC(18:2)[sn1]	5675	8900	10119	8724	8256	5158	10082	9315	7184	8174	0.580512	1.83105e-06	0.574442	0.827808	6.97463e-06	0.766532	0.547274	0.299901	0.622271	0.222346	0.975025
53	LPC(18:2)[sn2]	4877	9228	10645	7732	7099	5377	11321	11213	6708	7720	0.278537	1.06444e-08	0.648433	0.661126	6.65671e-08	0.800812	0.5007	0.152502	0.660303	0.452635	0.516612
54	LPC(18:3)[sn2](a)	225	343	441	337	291	206	366	379	284	305	0.539784	3.57529e-07	0.652419	0.816375	1.6108e-06	0.800812	0.695864	0.538318	0.305112	0.310053	0.664488
55	LPC(20:0)[sn1]	434	428	433	330	255	427	556	380	359	329	0.185277	7.62799e-06	0.239145	0.51754	2.43979e-05	0.626209	0.819078	0.103571	0.389538	0.525669	0.0606488
56	LPC(20:0)[sn2]	56	46	43	36	28	45	56	39	37	36	0.671625	1.23148e-05	0.050801	0.873678	3.71215e-05	0.356429	0.0735554	0.106794	0.441162	0.902096	0.061369
57	LPC(20:1)[sn1]	363	425	493	461	409	318	451	438	497	500	0.884366	0.00630296	0.439911	0.952569	0.00981763	0.744295	0.283535	0.682333	0.459738	0.753341	0.180821
58	LPC(20:1)[sn2]	166	179	234	204	203	140	187	244	204	220	0.955208	1.71063e-06	0.493336	0.981175	6.63662e-06	0.744295	0.122123	0.652427	0.667869	0.8301	0.459991
59	LPC(20:2)[sn1]	99	151	191	142	151	92	162	164	149	148	0.554498	1.90026e-07	0.715316	0.826814	9.36715e-07	0.840597	0.474836	0.600602	0.217222	0.761515	0.853476
60	LPC(20:2)[sn2]	141	220	315	208	205	121	233	248	187	216	0.431268	3.20517e-08	0.475099	0.756074	1.86523e-07	0.744295	0.437318	0.534407	0.148001	0.439581	0.521074
61	LPC(20:3)[sn1]	443	1016	1373	1113	1083	433	1002	1229	912	1085	0.532953	4.15892e-12	0.906898	0.816375	5.44558e-11	0.965972	0.987942	0.904615	0.502253	0.329024	0.948026
62	LPC(20:3)[sn2]	613	1171	1605	1111	1060	662	1289	1549	1087	1144	0.47776	1.15905e-12	0.954595	0.775897	1.94256e-11	0.985059	0.554196	0.465414	0.90683	0.891272	0.624389
63	LPC(20:4)[sn1]	422	1231	1404	1016	1013	451	1243	1154	897	962	0.769767	5.18852e-08	0.627385	0.898418	2.89866e-07	0.78715	0.150964	0.778598	0.63471	0.624759	0.868814
64	LPC(20:4)[sn2]	810	2336	2768	2159	1837	1006	2337	2286	1933	1986	0.651318	1.22059e-10	0.505866	0.873678	1.24738e-09	0.74633	0.117108	0.786036	0.496566	0.552948	0.736058
65	LPC(20:5)[sn1]	89	170	226	156	125	74	180	166	131	128	0.818316	0.000101457	0.916281	0.919304	0.000247155	0.96889	0.94839	0.352487	0.785723	0.855617	0.986805
66	LPC(20:5)[sn2]	104	196	289	217	145	110	200	227	203	148	0.688063	9.86735e-06	0.535523	0.873678	3.08539e-05	0.758054	0.104097	0.962977	0.482794	0.788358	0.941728
67	LPC(22:4)[sn1]	19	59	51	43	37	28	56	38	35	39	0.632706	0.0109584	0.614025	0.865445	0.0160545	0.784379	0.133362	0.985417	0.818207	0.690661	0.537871
68	LPC(22:4)[sn2]	36	102	128	91	95	48	109	88	79	73	0.57503	0.00849071	0.79731	0.827808	0.0127057	0.902899	0.486503	0.471071	0.821662	0.686601	0.39948
69	LPC(22:5)[sn1](a)/LPC(22:5)[sn2](b)	86	228	268	211	144	117	198	193	180	161	0.908885	2.84451e-08	0.117504	0.956841	1.67866e-07	0.451511	0.0485765	0.729589	0.118208	0.36818	0.646596
70	LPC(22:5)[sn1](b)	27	65	69	42	34	35	53	44	52	33	0.63997	0.000680745	0.486378	0.867791	0.0013084	0.744295	0.487363	0.367287	0.169352	0.502711	0.917158
71	LPC(22:5)[sn2](a)	130	342	413	358	265	160	327	318	310	270	0.755579	3.09389e-07	0.303686	0.892511	1.40906e-06	0.673251	0.0479111	0.930983	0.448747	0.544488	0.989865
72	LPC(22:6)[sn1]	241	750	906	555	621	273	691	811	588	669	0.802429	3.81219e-13	0.956847	0.919304	6.65545e-12	0.985059	0.49525	0.771286	0.821164	0.942567	0.756469
73	LPC(22:6)[sn2]	239	1043	1274	805	858	359	847	1225	942	915	0.244277	8.93908e-16	0.41283	0.627926	3.74547e-14	0.744295	0.0441505	0.512158	0.870493	0.453992	0.820942
74	LPC(26:0)[sn2]	626	319	392	309	351	473	325	493	416	358	0.742749	0.00581733	0.441084	0.884124	0.00912908	0.744295	0.215011	0.998324	0.235426	0.343586	0.923419
75	LPC(O-16:0)	412	375	331	341	312	461	793	942	1066	958	1.48679e-23	0.00311844	1.38087e-07	5.66333e-22	0.00512402	1.44646e-05	0.371271	3.54584e-08	1.75367e-12	4.02798e-13	2.20924e-13
76	LPC(O-18:0)	134	103	106	94	69	190	357	366	433	359	5.52289e-25	0.0255626	1.24066e-06	2.31409e-23	0.0341107	0.000103967	0.0536809	3.46782e-10	2.86973e-10	1.398e-12	5.00849e-16
77	LPC(O-18:1)	204	202	213	279	271	241	347	383	582	499	5.64274e-11	9.33495e-07	0.10731	7.62681e-10	3.83465e-06	0.432336	0.326701	0.000215368	0.000247539	3.09785e-05	0.000220339
78	LPE(16:0)[sn1]	8806	7434	9596	9177	7906	8237	8157	8449	10638	11064	0.332663	0.256654	0.330046	0.690028	0.291431	0.702808	0.586347	0.514661	0.484443	0.462058	0.0555699
79	LPE(16:0)[sn2]	3557	1293	1588	1316	1190	3237	1438	1817	1439	1765	0.258499	1.34751e-05	0.617113	0.637123	4.00431e-05	0.785928	0.557105	0.558465	0.566195	0.719212	0.0923449
80	LPE(18:0)[sn1]	17496	13634	17686	18977	15876	16544	15386	16009	23414	21767	0.283775	0.0262749	0.446061	0.667987	0.0349497	0.744295	0.610905	0.439945	0.568934	0.357996	0.103124
81	LPE(18:0)[sn2]	2187	1625	1815	2052	1707	1746	1604	1944	2416	2256	0.626341	0.145822	0.56864	0.86328	0.171628	0.766532	0.258853	0.936694	0.687305	0.458772	0.292777
82	LPE(18:1)[sn1]	27371	18734	25446	21711	21404	25333	21311	21360	24195	29252	0.538827	0.520087	0.511517	0.816375	0.547529	0.74881	0.674538	0.496627	0.435346	0.682787	0.136301
83	LPE(18:1)[sn2]	39655	13482	19637	11151	13330	37996	13148	18804	10664	14197	0.984881	2.75616e-07	0.998549	0.990668	1.31451e-06	0.998549	0.956518	0.932399	0.992334	0.920865	0.760311
84	LPE(18:2)[sn1]	6786	9358	15965	10334	14671	6545	9848	17098	9510	12305	0.505302	2.11175e-16	0.55443	0.787068	1.26403e-14	0.763102	0.872588	0.672526	0.536702	0.395961	0.150271
85	LPE(18:2)[sn2]	7978	10050	16161	9385	12971	8721	12184	19046	8374	10357	0.561258	7.39797e-12	0.0984939	0.827808	9.11691e-11	0.425279	0.247743	0.154349	0.186564	0.454612	0.0959813
86	LPE(20:4)[sn1]	2653	2672	3229	1991	2161	3155	2550	3344	2076	2540	0.332356	8.22615e-06	0.631584	0.690028	2.59155e-05	0.78715	0.20142	0.585762	0.631737	0.958158	0.212359
87	LPE(20:4)[sn2]	5658	6007	8207	5402	6019	7294	6773	8010	6240	6507	0.0143849	0.000227793	0.329322	0.0621368	0.000497111	0.702808	0.0060206	0.273106	0.899921	0.208429	0.491185
88	LPE(22:6)[sn1]	1605	2242	2452	1663	1857	2460	1962	2784	1755	1863	0.156646	0.00118732	0.0612479	0.455482	0.00215363	0.356429	0.00251619	0.317387	0.362875	0.874268	0.880702
89	LPE(22:6)[sn2]	4592	5659	7704	4466	5134	6477	5486	8718	5832	6188	0.00262114	1.21569e-05	0.185464	0.0146434	3.6911e-05	0.563113	0.00455181	0.723135	0.317757	0.0281447	0.189765
90	LPE(P-16:0)	1374	2960	3899	4298	3816	1975	4415	4140	6754	6714	7.44879e-06	2.11917e-15	0.333769	6.11969e-05	7.39942e-14	0.702808	0.0246309	0.0135546	0.739362	0.0368978	0.00182151
91	LPE(P-18:0)	769	1269	1728	1374	1143	1122	2064	1764	2938	2575	7.18182e-08	1.15651e-06	0.170303	7.9189e-07	4.65942e-06	0.545492	0.0186407	0.013872	0.42787	0.00114005	7.64968e-05
92	LPE(P-18:1)	329	822	1191	1140	921	447	1217	840	1668	1724	0.250524	5.01421e-05	0.994415	0.63618	0.000130494	0.996794	0.785066	0.652089	0.569715	0.756572	0.393641
93	LPI(18:0)[sn1]	4425	2621	2938	3966	3481	3773	2808	3853	4085	3406	0.588227	0.000795889	0.259268	0.835482	0.00150046	0.63159	0.220203	0.735977	0.0504008	0.895024	0.887769
94	LPI(18:0)[sn2]	188	174	193	188	155	179	123	182	177	212	0.982927	0.405968	0.454508	0.990668	0.44026	0.744295	0.751807	0.244592	0.957233	0.961362	0.141045
95	LPI(18:1)[sn1]	3191	2634	3771	4649	4157	2538	2543	4706	4613	4131	0.472485	0.00439152	0.494424	0.775897	0.00696988	0.744295	0.502629	0.0846384	0.478196	0.988037	0.98336
96	LPI(18:1)[sn2]	260	352	531	663	639	199	497	549	540	524	0.30905	0.00381498	0.975729	0.674438	0.00610105	0.988175	0.622657	0.354993	0.973131	0.60198	0.640978
97	PC(14:0_16:0)	9885	7977	8300	7294	6771	9836	7665	7033	7312	7281	0.490569	4.06502e-05	0.445922	0.780747	0.000107122	0.744295	0.90128	0.66332	0.0763905	0.950807	0.393718
98	PC(14:0_20:4)	871	1147	1007	927	877	941	975	905	1014	842	0.444895	0.00206722	0.0689447	0.763979	0.00354369	0.374554	0.217097	0.0372336	0.157586	0.251632	0.571632
99	PC(14:0_22:6)	246	435	351	243	226	227	221	228	294	238	0.0934217	0.406636	0.0611855	0.301105	0.44026	0.356429	0.633863	0.00390699	0.130491	0.366095	0.761068
100	PC(15:0_20:3)	1644	1705	1793	2093	2017	1359	1807	1742	1984	1898	0.0825161	1.87785e-07	0.210523	0.272238	9.36687e-07	0.600062	0.00824682	0.472277	0.481143	0.505351	0.428517
101	PC(15:0_20:4)	262	381	365	376	332	258	263	387	305	343	0.687379	0.116675	0.713725	0.873678	0.140605	0.840597	0.993222	0.203631	0.497312	0.662498	0.954695
102	PC(15:0_22:6)	164	261	236	207	199	143	195	224	253	199	0.862389	3.06045e-05	0.310166	0.939667	8.43636e-05	0.683998	0.870568	0.0795556	0.922486	0.192895	0.952725
103	PC(15-MHDA_18:1)	2877	2976	3393	3938	3866	2558	2684	3485	4059	4063	0.595811	1.01631e-11	0.279943	0.837734	1.21666e-10	0.651646	0.11903	0.148783	0.818712	0.58221	0.425097
104	PC(15-MHDA_18:2)	2903	2953	3186	3801	3798	2919	2958	3824	4099	3841	0.0792077	6.75752e-09	0.341397	0.265504	4.56678e-08	0.70768	0.895752	0.947271	0.0159729	0.283244	0.811732
105	PC(15-MHDA_20:4)	631	1139	952	1173	1109	1025	980	1111	1127	1299	0.171766	0.0131875	0.0603479	0.486282	0.0190537	0.356429	0.00375725	0.350173	0.421995	0.570173	0.502822
106	PC(15-MHDA_22:6)	135	274	247	257	270	128	211	282	334	267	0.376142	2.65419e-10	0.270873	0.71887	2.41762e-09	0.650931	0.246566	0.164061	0.376348	0.187793	0.879222
107	PC(16:0_16:0)	29170	26055	24420	24140	25230	29725	25801	21818	25214	24853	0.580026	0.00093451	0.620895	0.827808	0.00172493	0.78715	0.819082	0.898256	0.118432	0.582828	0.815802
108	PC(16:0_18:0)	9214	7406	6983	6314	6166	8853	7501	6647	6753	6582	0.807289	3.24476e-06	0.843839	0.919304	1.16201e-05	0.930443	0.709437	0.902811	0.608134	0.479311	0.456533
109	PC(16:0_18:1)	212676	182780	198054	197173	199295	208083	175398	183086	199668	203378	0.328196	0.00103233	0.633101	0.68757	0.00188885	0.78715	0.603828	0.460978	0.114653	0.788785	0.712402
110	PC(16:0_18:2)	134953	127681	130439	136308	141834	130726	141133	142067	138979	133573	0.138247	0.51813	0.00776652	0.413753	0.546842	0.135591	0.453865	0.00664146	0.0177461	0.631257	0.101385
111	PC(16:0_20:3)(a)	26391	26811	22591	19184	21644	26433	29530	28789	18031	23156	0.438338	0.00103149	0.398288	0.757646	0.00188885	0.744295	0.911745	0.598852	0.154208	0.277285	0.254047
112	PC(16:0_20:3)(b)	56094	63900	63026	61707	63610	57072	68249	65794	60642	65512	0.356461	0.00219982	0.910642	0.714982	0.00373167	0.965972	0.835879	0.30095	0.50707	0.768479	0.63883
113	PC(16:0_20:5)	3348	3597	3473	3344	2738	3012	2997	3266	3346	2428	0.317159	0.0443228	0.94406	0.679471	0.0564475	0.983983	0.933093	0.337641	0.686564	0.993679	0.392
114	PC(16:0_22:6)	15147	27570	22227	19417	20999	13610	20024	23375	24294	19955	0.955416	1.26544e-06	0.224611	0.981175	5.00209e-06	0.608894	0.78401	0.0679429	0.638804	0.157811	0.81648
115	PC(16:1_18:2)	14865	15593	15523	15538	15156	14864	16423	15520	15243	14718	0.994384	0.0197519	0.516407	0.994384	0.0274041	0.74881	0.956017	0.137266	0.94663	0.587557	0.399844
116	PC(16:1_20:4)	997	1513	1444	1428	1291	1129	1380	1400	1516	1320	0.775763	2.06819e-06	0.571779	0.902902	7.73724e-06	0.766532	0.249985	0.309586	0.683674	0.528365	0.881096
117	PC(16:1_22:6)	1218	1320	1197	1046	1088	997	1012	1220	1286	1095	0.374651	0.583667	0.00265704	0.71887	0.60835	0.0618499	0.0308843	0.00596003	0.528487	0.0208677	0.919526
118	PC(17:0_18:1)	7997	7338	8623	9464	8670	7183	7333	7588	8803	8973	0.127762	0.000115974	0.474019	0.392351	0.000269962	0.744295	0.153391	0.99655	0.0821984	0.372497	0.644806
119	PC(17:0_18:2)	4535	4572	4978	5168	4770	4255	5321	4849	4595	5085	0.988357	0.122851	0.119539	0.990721	0.147492	0.451511	0.265492	0.068171	0.819736	0.155392	0.371994
120	PC(17:0_20:4)	1033	1185	1410	1186	1103	901	1218	1112	1045	1152	0.129158	0.0228013	0.496378	0.392351	0.0310187	0.744295	0.3034	0.738295	0.0587135	0.354005	0.9065
121	PC(17:0_22:6)	104	241	200	209	204	109	183	187	184	191	0.605116	3.83997e-08	0.467867	0.845145	2.20404e-07	0.744295	0.224233	0.1734	0.899159	0.554554	0.693359
122	PC(17:1_18:2)	1339	1330	1315	1083	1113	1441	1421	1378	1211	1176	0.0539796	8.06727e-05	0.977714	0.193312	0.000200011	0.988175	0.351512	0.364765	0.600396	0.161319	0.432494
123	PC(18:0_18:1)	13032	13515	14802	13433	9145	13300	15237	14642	14307	12638	0.0153151	5.97847e-05	0.0778238	0.0654798	0.000151817	0.374554	0.760294	0.194983	0.831082	0.605015	0.000651367
124	PC(18:0_18:2)	135211	126953	125099	128189	125190	137919	142824	130290	120587	120097	0.500381	0.011513	0.106383	0.782312	0.0168081	0.432336	0.690006	0.0187399	0.471289	0.265143	0.400114
125	PC(18:0_20:4)	22382	25757	23216	19296	18920	23661	26015	21514	18665	21063	0.90596	5.28801e-05	0.676916	0.956841	0.00013677	0.817372	0.761173	0.968476	0.34297	0.618004	0.304559
126	PC(18:0_22:4)	438	524	493	487	477	530	532	484	471	474	0.387718	0.348399	0.137795	0.723803	0.384155	0.479329	0.00743216	0.908134	0.77684	0.586759	0.929437
127	PC(18:0_22:5)(a)	695	1108	991	872	860	749	903	851	876	832	0.396456	0.00183229	0.389959	0.723803	0.00319888	0.744295	0.294484	0.137764	0.228364	0.981286	0.790212
128	PC(18:0_22:5)(b)	2137	2372	2385	2377	2146	2381	2415	2256	2285	1978	0.714854	0.0235966	0.287849	0.876584	0.0319968	0.662686	0.125007	0.76756	0.401829	0.564805	0.195591
129	PC(18:0_22:6)	3385	4995	4655	4267	4268	3615	4345	4753	4123	4165	0.799586	2.09145e-05	0.549257	0.919304	5.88133e-05	0.763102	0.319206	0.176411	0.743091	0.729535	0.845298
130	PC(18:1_18:1)	32850	32446	35036	38423	46091	30276	30704	36897	37851	47885	0.676242	3.1958e-13	0.546036	0.873678	5.82191e-12	0.763102	0.194136	0.387207	0.472881	0.916357	0.588091
131	PC(18:1_18:2)	3234	4077	3515	3329	3568	3507	3571	3474	3397	3399	0.739877	0.162577	0.371467	0.884124	0.189748	0.723352	0.221584	0.129432	0.875907	0.691564	0.546071
132	PC(18:1_20:3)	2929	3946	4455	3603	3879	3479	3614	4020	3762	3966	0.98005	0.00826025	0.431763	0.990668	0.0124498	0.744295	0.156845	0.4503	0.283639	0.84524	0.855333
133	PC(18:1_22:6)(a)	2097	3695	3790	3688	4201	2433	3095	3997	3905	4058	0.762377	5.04159e-14	0.255193	0.897292	1.2426e-12	0.626209	0.154953	0.104463	0.555783	0.610804	0.72221
134	PC(18:1_22:6)(b)	871	2047	1758	1701	2153	1309	1689	1765	1652	1715	0.84983	2.46414e-08	0.0258769	0.934911	1.47496e-07	0.256916	0.0043585	0.194584	0.963433	0.898073	0.237877
135	PC(18:2_20:5)	574	302	303	253	212	464	302	291	250	188	0.0615841	4.01985e-20	0.372672	0.215885	8.42159e-18	0.723352	0.0199468	0.877301	0.744822	0.894515	0.189709
136	PC(20:0_20:4)	724	801	679	657	691	797	759	606	627	623	0.163415	0.000894648	0.450102	0.468237	0.00166603	0.744295	0.309888	0.450419	0.16574	0.528165	0.213861
137	PC(28:0)	520	363	460	318	374	526	393	465	369	372	0.575157	0.000355287	0.962954	0.827808	0.000726172	0.988175	0.912458	0.6263	0.829322	0.425135	0.837836
138	PC(31:0)(a)	2643	2289	2447	1972	1696	2294	1882	1792	2064	1891	0.0413469	0.00182579	0.029678	0.153003	0.00319888	0.264577	0.153327	0.079274	0.00388269	0.595175	0.270431
139	PC(31:0)(b)	2846	2597	2748	2623	2640	2611	2491	2309	2861	2747	0.255503	0.187118	0.0546541	0.637123	0.217785	0.356429	0.166054	0.687701	0.00989376	0.199096	0.566122
140	PC(31:1)	1095	1018	1229	1345	1242	995	971	1070	1397	1334	0.368081	2.99738e-09	0.175863	0.71887	2.24269e-08	0.5499	0.1902	0.567188	0.0466272	0.572801	0.294547
141	PC(32:1)	93701	89988	100645	103799	93331	96132	88073	89858	99598	96253	0.452544	0.140047	0.586256	0.767307	0.167179	0.772457	0.695043	0.65444	0.10708	0.581595	0.674362
142	PC(32:2)	4718	4641	5047	5637	5161	4765	4686	4887	5438	5298	0.985034	0.000282787	0.932735	0.990668	0.00060453	0.979488	0.86576	0.865663	0.580432	0.603578	0.6477
143	PC(33:0)(a)	1872	1617	1828	1677	1661	1665	1602	1536	1837	1760	0.324815	0.252074	0.021447	0.683908	0.287008	0.242727	0.0743032	0.985901	0.00869732	0.167108	0.362431
144	PC(33:0)(b)	954	804	880	785	761	861	834	746	804	794	0.377398	0.133669	0.279227	0.71887	0.16002	0.651646	0.240056	0.704319	0.0504334	0.75845	0.566155
145	PC(33:1)	9950	9249	11051	12322	11938	8985	9216	10014	12040	12027	0.129223	1.41154e-11	0.440773	0.392351	1.64288e-10	0.744295	0.0814989	0.977259	0.0708011	0.772166	0.852746
146	PC(33:2)	3044	2599	3073	3161	2933	2531	2932	2915	3194	2890	0.401393	0.015895	0.0168148	0.723803	0.0223491	0.213497	0.00346873	0.061174	0.330398	0.805477	0.85806
147	PC(34:5)	86	94	89	83	65	90	75	77	87	65	0.304653	0.0006991	0.314263	0.669058	0.00133755	0.689404	0.537545	0.0611516	0.183323	0.694114	0.897489
148	PC(35:5)	73	72	69	64	55	66	67	67	77	54	0.904777	0.0025848	0.475175	0.956841	0.00436706	0.744295	0.453066	0.65417	0.779004	0.104472	0.944749
149	PC(36:0)	1704	1185	1287	973	715	1578	1311	1168	1010	1044	0.453379	0.0415062	0.611607	0.767307	0.0533469	0.783679	0.978459	0.814571	0.724737	0.904052	0.0819804
150	PC(36:4)(a)	34447	41750	32447	33710	34019	35699	34098	35790	35440	32199	0.708353	0.327328	0.190624	0.873678	0.361875	0.566463	0.633976	0.0332821	0.335074	0.63078	0.576606
151	PC(36:4)(b)	33252	41915	31455	33388	34129	35536	34153	36005	34357	31360	0.767151	0.145459	0.0553247	0.898418	0.171628	0.356429	0.385739	0.0198219	0.13344	0.730363	0.334245
152	PC(36:6)(a)	568	269	285	251	206	412	233	265	269	188	0.0740024	3.63565e-12	0.378844	0.250057	5.0778e-11	0.731398	0.0189144	0.438745	0.531711	0.610538	0.516252
153	PC(38:2)(a)	337	375	454	466	471	408	485	442	486	485	0.512898	0.0429394	0.977278	0.795942	0.0550202	0.988175	0.606137	0.498124	0.850606	0.841142	0.867597
154	PC(38:2)(b)	3515	2719	3884	2563	2709	2750	3234	3047	2681	3084	0.692159	0.148145	0.0586853	0.873678	0.173873	0.356429	0.0873355	0.15382	0.0674025	0.691173	0.320931
155	PC(38:2)(c)	1709	1685	1715	1761	1543	1948	1772	1878	1540	1577	0.563549	0.212375	0.795569	0.827808	0.243795	0.902899	0.407351	0.77422	0.732856	0.411701	0.501084
156	PC(38:3)	12189	11156	11507	10775	9960	13107	12088	11639	11698	10468	0.0416286	0.000301445	0.95433	0.153003	0.000641144	0.985059	0.254384	0.217038	0.770267	0.230889	0.433061
157	PC(38:4)(b)	5277	6420	6805	6651	6551	6265	6042	6556	6612	6979	0.486716	0.0189816	0.359377	0.780747	0.0265996	0.723352	0.0597105	0.4578	0.69622	0.995609	0.475465
158	PC(38:5)(a)	10629	14807	13874	12886	13507	11271	13231	14249	13265	12865	0.680925	2.7078e-06	0.428818	0.873678	9.95237e-06	0.744295	0.460078	0.103093	0.716377	0.72973	0.469032
159	PC(38:5)(b)	9492	13226	11682	12083	11104	11070	13306	11971	11266	11255	0.320279	0.000333912	0.333792	0.679471	0.00069262	0.702808	0.0274254	0.967255	0.733537	0.520171	0.840337
160	PC(38:6)(a)	4551	5908	5772	4946	4936	4506	5625	5813	5113	4501	0.580848	1.09481e-06	0.785663	0.827808	4.45365e-06	0.899434	0.908778	0.535883	0.948306	0.660143	0.237425
161	PC(39:5)(a)	120	155	164	177	136	129	128	153	166	144	0.634109	0.0060736	0.547235	0.865445	0.00949567	0.763102	0.454597	0.147159	0.757375	0.525251	0.678888
162	PC(39:5)(b)	326	376	358	336	315	298	382	354	335	316	0.498191	0.00321241	0.877469	0.782312	0.00525782	0.950024	0.220232	0.854235	0.794097	0.902733	0.947738
163	PC(40:7)(a)	443	617	534	545	525	493	540	475	505	478	0.500341	0.311592	0.697007	0.782312	0.347226	0.829676	0.32024	0.574282	0.432079	0.616045	0.481386
164	PC(40:8)	680	1429	1299	1110	1140	801	1261	1300	1139	1074	0.950627	2.19641e-12	0.599636	0.981066	3.5396e-11	0.782703	0.24439	0.309514	0.941793	0.867927	0.575432
165	PC(O-16:0/16:0)	2400	1751	1767	1595	1407	4111	6171	6757	5287	4703	5.36705e-41	2.53576e-05	4.42078e-09	2.2488e-38	7.08323e-05	9.26154e-07	1.2915e-08	1.19098e-23	2.83059e-25	9.69381e-22	8.4708e-23
166	PC(O-16:0/20:3)	270	192	185	271	230	370	881	933	861	775	4.92798e-26	0.00298497	1.05968e-05	2.58103e-24	0.00494348	0.000740007	0.00893092	1.66142e-14	4.00392e-15	8.38589e-10	4.7863e-11
167	PC(O-16:0/20:4)	1201	1299	1031	1305	1037	1828	3227	2781	2900	2722	2.22135e-21	0.0034572	0.200173	6.20498e-20	0.00559292	0.58652	0.000116077	8.92902e-09	6.31589e-10	2.11634e-07	1.5343e-09
168	PC(O-16:0/22:6)	142	200	184	292	252	204	443	481	562	457	8.18431e-16	2.65048e-12	0.33283	1.63296e-14	4.11315e-11	0.702808	0.000552783	2.04696e-06	3.37308e-08	7.38716e-05	0.000354619
169	PC(O-18:0/18:1)	671	561	553	523	346	914	1545	1656	1536	1424	2.12031e-30	0.000385223	1.59838e-08	2.96136e-28	0.000783537	2.2324e-06	0.00655928	1.43772e-13	3.27488e-15	4.51628e-14	2.21153e-20
170	PC(O-18:0/18:2)	199	157	237	226	227	408	784	858	821	723	3.98589e-27	0.00010469	0.00990569	2.78348e-25	0.000251441	0.153722	6.64424e-06	3.93082e-15	3.86165e-12	7.45878e-12	1.29993e-10
171	PC(O-18:0/20:4)	306	348	186	358	191	686	1357	1165	1176	1047	1.33837e-06	0.116779	0.396351	1.16828e-05	0.140605	0.744295	0.0190144	0.0376405	0.000682639	0.46704	0.00572238
172	PC(O-18:0/22:6)	115	116	110	115	94	210	548	515	497	490	1.28464e-18	0.000446254	0.788886	2.99037e-17	0.000894643	0.900663	5.11667e-05	2.9799e-07	4.97772e-07	1.73487e-06	6.26248e-08
173	PC(O-18:1/18:2)	133	49	56	117	109	120	337	477	396	399	6.36678e-11	0.010032	0.188883	8.3365e-10	0.0148531	0.566463	0.0227366	8.68975e-05	1.24021e-06	0.0112335	0.0084567
174	PC(O-32:1)	969	713	746	692	709	1398	2277	2745	2366	2305	3.4578e-27	0.192746	3.14454e-05	2.78348e-25	0.223095	0.00164695	0.0038716	7.00309e-13	8.10403e-15	6.32898e-13	5.89139e-13
175	PC(O-32:2)	49	44	51	61	58	61	128	157	128	145	3.93381e-23	1.61287e-07	2.00872e-05	1.37355e-21	8.24136e-07	0.00120236	0.0547169	6.27742e-12	1.06015e-13	9.6909e-08	1.32712e-10
176	PC(O-34:1)	5372	3501	3455	3187	3317	6447	8904	10137	8691	8375	1.7224e-20	0.831267	0.000290245	4.51053e-19	0.83928	0.0115865	0.1198	2.24993e-09	8.62697e-11	2.90922e-09	7.88887e-09
177	PC(O-34:2)(a)	83	63	55	78	100	104	253	313	284	283	1.18833e-11	0.00501925	0.455206	1.71693e-10	0.00790627	0.744295	0.0119474	0.000346663	3.13435e-06	0.000409417	0.00421369
178	PC(O-34:2)(b)	667	417	428	566	454	916	2351	2749	2384	2469	3.10493e-35	0.000152337	9.09907e-11	6.50482e-33	0.000341333	3.81251e-08	0.00232382	6.64892e-20	4.5757e-22	5.29058e-16	4.54105e-20
179	PC(O-34:4)	31	41	32	30	29	37	43	36	46	32	0.00918706	0.295485	0.674199	0.0444516	0.330155	0.816443	0.257279	0.228391	0.531114	0.0177709	0.573296
180	PC(O-35:4)	34	49	34	38	41	33	43	42	41	37	0.460074	0.262979	0.296737	0.774181	0.297003	0.666314	0.82423	0.67054	0.0265093	0.765108	0.774623
181	PC(O-36:0)	281	181	177	132	116	298	259	253	193	201	2.39535e-11	4.63786e-14	0.0184132	3.3455e-10	1.21454e-12	0.220913	0.439435	0.000378467	0.000186826	0.000201401	2.63098e-07
182	PC(O-36:5)	300	289	309	375	309	555	1108	1212	1197	1019	1.83218e-29	7.51284e-07	0.0133198	1.91921e-27	3.21212e-06	0.180032	5.54731e-07	5.04805e-15	3.58616e-15	4.10415e-12	4.36207e-13
183	PC(O-36:6)	101	188	293	263	210	193	338	281	269	202	0.110469	0.00173405	0.365461	0.345422	0.00306568	0.723352	0.191614	0.0267788	0.950154	0.996993	0.980584
184	PC(O-38:5)	952	1173	1011	1496	1522	1218	2303	2380	2750	2470	1.56517e-07	0.000121805	0.918018	1.63951e-06	0.000281162	0.96889	0.00569955	0.0173602	0.00185284	0.0168475	0.0565555
185	PC(O-40:5)	117	108	91	135	94	161	338	327	348	261	1.57509e-18	0.000401395	0.303017	3.47349e-17	0.000812485	0.673251	0.000404721	5.51055e-08	6.52403e-09	8.37958e-06	1.03265e-06
186	PC(O-40:7)(a)	865	810	850	1213	1581	918	1072	1300	1683	1629	1.27295e-05	4.41907e-11	0.0840039	0.000102571	4.87261e-10	0.382583	0.547377	0.0130658	0.000240646	0.00780109	0.607594
187	PC(P-16:0/14:0)	83	78	94	70	64	62	93	82	83	71	0.947093	0.631161	0.192937	0.981066	0.651371	0.5693	0.071001	0.108644	0.79469	0.696665	0.834545
188	PC(P-16:0/16:0)	345	338	316	298	311	305	411	360	399	394	0.000414547	0.140625	0.0076984	0.00284746	0.167392	0.135591	0.116164	0.0257193	0.128519	0.00164809	0.00609119
189	PC(P-16:0/16:1)	101	120	131	136	134	99	174	163	193	198	6.17484e-09	1.32304e-10	0.0278941	7.18682e-08	1.31989e-09	0.257066	0.896363	0.000138004	0.012814	0.000339995	8.84373e-05
190	PC(P-16:0/18:1)	374	283	301	287	259	321	369	383	412	366	0.00783801	0.900625	0.577986	0.0395678	0.90712	0.768813	0.819389	0.204263	0.157543	0.0671429	0.0835204
191	PC(P-16:0/18:2)	303	125	110	196	130	76	202	177	272	171	0.00931471	0.000234728	0.767933	0.0444516	0.00050959	0.884361	0.0229083	0.256003	0.343608	0.414159	0.560069
192	PC(P-16:0/20:4)	407	624	516	689	672	521	832	687	784	813	0.00820448	0.000665307	0.171345	0.0409248	0.00128463	0.545492	0.000883245	0.411363	0.415362	0.722627	0.620654
193	PC(P-16:0/20:5)	172	212	213	239	184	185	270	243	318	207	0.00261954	1.39429e-05	0.892391	0.0146434	4.09363e-05	0.961213	0.135004	0.0925313	0.36159	0.0584154	0.466569
194	PC(P-16:0/22:6)	140	351	319	249	272	162	330	320	403	342	0.0246823	6.94835e-06	0.499653	0.100406	2.24682e-05	0.744295	0.0154799	0.894637	0.627848	0.213324	0.492483
195	PC(P-18:0/20:4)	101	95	54	133	80	54	47	123	143	107	0.475748	0.645098	0.431619	0.775897	0.664118	0.744295	0.0951074	0.297379	0.70654	0.886889	0.582935
196	PC(P-18:0/22:6)	20	15	9	26	38	7	41	77	82	71	0.000127605	0.000104154	0.0754162	0.000938009	0.000251441	0.374554	0.76678	0.0543442	0.000311597	0.030071	0.198523
197	PC(P-18:1/18:1)	245	183	188	253	246	297	334	574	536	547	0.0131845	0.143644	0.952185	0.0575448	0.170019	0.985059	0.369237	0.0753293	0.217587	0.447688	0.377242
198	PC(P-18:1/22:6)	20	24	23	42	71	7	26	62	66	50	0.677278	3.77008e-06	0.366434	0.873678	1.29481e-05	0.723352	0.269167	0.605739	0.109267	0.591493	0.810123
199	PC(P-20:0/20:4)	109	90	65	115	77	151	313	327	331	240	1.41154e-10	0.0554821	0.822843	1.79223e-09	0.0696018	0.921849	0.00475349	0.000891321	4.03596e-05	0.00691014	0.00236132
200	PC(P-36:3)	1632	1631	1298	1593	1478	2326	4621	3996	3916	3804	9.48515e-27	0.000138389	0.00147101	5.67754e-25	0.000313432	0.0385221	0.000168268	4.26359e-13	1.45692e-14	8.09111e-11	7.24747e-12
201	PC(P-38:5)(a)	457	596	527	519	610	946	1457	1452	1361	1531	4.42055e-25	1.01769e-05	0.395658	2.05801e-23	3.13539e-05	0.744295	4.28815e-07	5.78189e-10	5.74069e-12	1.72695e-10	2.06917e-10
202	PC(P-38:5)(b)	376	422	408	401	410	389	515	476	497	494	0.00371922	0.0474284	0.96818	0.0202384	0.0598569	0.988175	0.478898	0.149269	0.178062	0.117381	0.120737
203	PE(15-MHDA_20:4)	210	262	299	228	140	473	1098	1510	996	1000	2.1661e-05	0.0403806	0.87099	0.000171244	0.05206	0.945453	0.108637	0.0177634	0.0895378	0.133278	0.00626627
204	PE(16:0_16:1)	8598	10932	12147	10274	9518	9493	9324	9500	8031	8440	0.00463005	0.0469323	0.12091	0.0248717	0.0595898	0.451511	0.323458	0.0877446	0.0260423	0.0224172	0.247476
205	PE(16:0_18:1)	7290	10610	7959	10198	10912	10904	7473	8896	9407	9509	0.822615	0.82123	0.0778607	0.921592	0.83316	0.374554	0.0434369	0.0551353	0.653469	0.602654	0.557849
206	PE(16:0_18:2)	28747	41549	41270	38976	37787	33499	36159	37117	33176	36412	0.0622665	3.20029e-06	0.00493403	0.215885	1.15597e-05	0.0984457	0.0144897	0.0281275	0.116271	0.0189714	0.589954
207	PE(16:0_20:3)	14589	23791	25562	29759	29458	16007	21546	24136	23572	28691	0.205366	2.78211e-14	0.222537	0.55515	8.32644e-13	0.608894	0.341208	0.305278	0.556354	0.023644	0.907151
208	PE(16:0_20:4)	11011	18661	18539	18239	17873	15097	17787	18438	16147	17782	0.536649	9.61424e-08	0.00675169	0.816375	5.16457e-07	0.128589	0.00051297	0.37372	0.946466	0.1891	0.951103
209	PE(16:0_22:6)	4844	10591	9288	8734	7686	7030	8303	9305	8231	8113	0.612674	2.27899e-10	0.000470378	0.852859	2.12199e-09	0.0151606	0.000250929	0.00739989	0.978438	0.526839	0.587798
210	PE(18:0_18:1)	34169	34458	30606	26889	24351	37189	26860	26471	23888	25757	0.260476	0.00209852	0.203638	0.638242	0.0035743	0.59253	0.347924	0.0545434	0.281819	0.328235	0.520663
211	PE(18:0_18:2)	24605	30604	28299	33599	26912	28214	30181	25975	28525	26663	0.685719	0.0572341	0.206906	0.873678	0.0713723	0.597888	0.0929429	0.875728	0.343745	0.123796	0.923816
212	PE(18:0_20:3)(a)	2871	3781	3864	3772	3274	3421	3455	3199	3653	3395	0.593472	0.0860934	0.0589511	0.837734	0.106097	0.356429	0.0462437	0.250096	0.0471031	0.627533	0.737257
213	PE(18:0_20:4)	28710	43017	39540	43021	37413	39659	40064	34511	39996	37144	0.881787	0.0194968	0.0263661	0.952239	0.0271401	0.256916	0.00352317	0.407584	0.215744	0.540914	0.912634
214	PE(18:0_22:4)	1884	2858	2150	1783	1830	2361	1924	1598	1475	1611	0.000852667	3.43958e-05	0.00120581	0.00558231	9.35833e-05	0.0336824	0.0320353	0.000464953	0.00634147	0.0580625	0.17299
215	PE(18:0_22:5)(a)	1466	2650	2364	2823	2094	1864	2100	1987	2494	2186	0.224122	2.94565e-07	0.0184534	0.590611	1.38677e-06	0.220913	0.0284876	0.0261102	0.0953442	0.227287	0.950422
216	PE(18:0_22:6)	5591	9779	8102	7013	6018	7675	7354	7573	6907	6233	0.906868	0.00011195	0.00309406	0.956841	0.000262051	0.0672259	0.00217997	0.0104714	0.536131	0.685778	0.817817
217	PE(18:1_18:1)	12136	16784	17913	14054	14705	14376	14111	12577	11886	15064	0.269323	0.445567	0.139566	0.648543	0.476257	0.479329	0.175919	0.203168	0.0651995	0.289036	0.673856
218	PE(18:1_18:2)	16453	26948	24020	19902	24295	19764	25467	22265	17946	23415	0.691908	5.02809e-07	0.271869	0.873678	2.21765e-06	0.650931	0.0698621	0.608216	0.476758	0.294237	0.764213
219	PE(18:1_22:6)(a)	1813	4281	3910	3046	3005	2463	3602	3783	2973	3287	0.695277	1.26637e-09	0.347189	0.873678	1.06121e-08	0.707685	0.0833226	0.253767	0.856319	0.968418	0.61459
220	PE(18:1_22:6)(b)	1184	2880	2897	2738	2416	1739	2543	2841	2532	2497	0.353676	2.93687e-12	0.0248213	0.714982	4.39481e-11	0.25458	0.00117749	0.356491	0.917297	0.558607	0.863692
221	PE(38:5)(a)	9209	18761	19727	16302	19451	13807	17984	18598	14606	19645	0.335144	3.28127e-14	0.000441722	0.691751	9.16568e-13	0.0151606	1.31132e-05	0.636771	0.506605	0.230072	0.885244
222	PE(38:5)(b)	10921	18257	18571	18335	16809	13465	16156	16663	16638	17412	0.816172	5.45456e-08	0.0712773	0.919304	3.00718e-07	0.374554	0.0237321	0.21838	0.265983	0.354647	0.743417
223	PE(O-16:0/18:2)	25	36	39	27	21	26	66	91	70	98	0.0224986	0.022052	0.625044	0.0924209	0.0301954	0.78715	0.0730793	0.822147	0.383419	0.299095	0.101666
224	PE(O-16:0/20:4)	281	308	383	468	307	264	956	1007	823	960	0.000911636	0.0219815	0.0586806	0.00587655	0.0301954	0.356429	0.54526	0.00360905	0.02017	0.72549	0.0173988
225	PE(O-16:0/22:4)	202	286	301	235	157	501	1143	1538	1040	1031	1.31223e-06	0.00749942	0.93607	1.16828e-05	0.0114264	0.980534	0.0128032	0.0139366	0.0501269	0.0840249	0.00447884
226	PE(O-16:0/22:6)	110	255	257	243	261	211	443	652	522	643	0.00103008	6.97105e-06	0.711531	0.00653944	2.24682e-05	0.840597	0.00746933	0.393105	0.133394	0.273433	0.187915
227	PE(O-18:0/20:4)	219	199	288	205	121	466	1093	1475	984	996	8.5961e-07	0.200228	0.180003	7.82993e-06	0.230483	0.55052	0.470298	0.000224124	0.0889138	0.0229364	0.00116659
228	PE(O-18:0/22:5)(a)	320	410	471	366	288	439	922	1371	1060	912	1.38389e-22	1.81287e-09	0.000304179	4.14177e-21	1.43319e-08	0.0115865	0.0171493	1.17883e-07	2.12226e-11	1.51998e-10	3.29638e-12
229	PE(O-18:0/22:6)	26	121	161	170	145	181	434	640	475	527	1.9805e-07	3.20223e-05	0.478261	2.02397e-06	8.76951e-05	0.744295	0.00488648	0.00606891	0.000360926	0.238318	0.0452358
230	PE(O-18:1/22:6)	308	443	362	279	269	422	508	534	524	510	0.233143	0.351624	0.6553	0.610545	0.385682	0.800812	0.603554	0.441275	0.493828	0.291018	0.243674
231	PE(O-34:1)	355	344	409	313	347	492	822	912	740	943	0.000239508	0.024912	0.802028	0.00173024	0.0334556	0.905795	0.0529117	0.00785263	0.24119	0.22535	0.141487
232	PE(O-36:5)	19	23	30	18	19	12	24	24	24	18	0.298881	0.593464	0.870065	0.669058	0.617025	0.945453	0.750187	0.564061	0.366311	0.919423	0.317072
233	PE(O-38:5)(a)	198	409	396	451	524	315	773	1081	931	897	0.00122059	0.000109628	0.663676	0.00741197	0.000258058	0.808373	0.504474	0.0619466	0.0110718	0.19735	0.344397
234	PE(O-38:6)(b)	280	814	754	789	772	555	876	852	894	941	0.0807935	1.00341e-05	0.213642	0.268671	3.1143e-05	0.604838	0.00426063	0.943373	0.816886	0.800273	0.729598
235	PE(P-16:0/18:1)	9791	11340	11844	7432	7296	12086	12725	12762	11197	12872	0.00207193	0.350779	0.432097	0.0122273	0.385682	0.744295	0.0964015	0.591736	0.632378	0.0985155	0.00575107
236	PE(P-16:0/18:2)	1264	1938	2258	2270	2341	1855	3502	3268	3509	3882	7.15425e-17	1.71926e-16	0.572023	1.49882e-15	1.26403e-14	0.766532	1.30233e-05	3.97796e-08	0.000219103	4.04784e-05	1.38562e-06
237	PE(P-16:0/20:3)(a)	396	800	999	1012	850	650	1207	1072	1432	1304	0.00145269	5.30978e-06	0.233041	0.00869541	1.75181e-05	0.624273	0.000931402	0.202405	0.814561	0.316854	0.205875
238	PE(P-16:0/20:4)	7320	16640	18273	18549	20019	12181	21973	20270	23228	26628	3.64629e-07	5.91217e-19	0.105687	3.55301e-06	6.193e-17	0.432336	1.17184e-05	0.0206891	0.38481	0.0718362	0.0126731
239	PE(P-16:0/20:5)	1319	2218	2835	2786	1868	1858	3064	3146	3406	2658	6.57753e-05	1.44412e-10	0.690662	0.000501088	1.40718e-09	0.826608	0.022072	0.0195611	0.446251	0.188755	0.0179329
240	PE(P-16:0/22:4)	1255	2310	2068	1766	1740	1793	2250	1830	1770	1990	0.246533	0.000307488	0.0505157	0.629861	0.000650694	0.356429	0.00255355	0.780879	0.377719	0.867413	0.402506
241	PE(P-16:0/22:5)(a)	2726	5873	5939	6654	5507	3823	5812	6213	7273	6630	0.0093359	7.321e-16	0.170471	0.0444516	3.40833e-14	0.545492	0.00232194	0.933612	0.750746	0.488094	0.11901
242	PE(P-16:0/22:5)(b)	284	577	531	455	367	488	705	480	562	486	0.00956033	0.000576657	0.115781	0.0450088	0.00113436	0.451511	0.00129165	0.490173	0.677095	0.414242	0.146845
243	PE(P-16:0/22:6)	5352	13593	13834	12263	13250	8386	15322	16712	16700	19604	2.24324e-07	8.22028e-20	0.251504	2.2379e-06	1.1481e-17	0.626209	0.000315976	0.282399	0.103055	0.0100866	0.000737047
244	PE(P-18:0/18:1)	32327	29921	33779	21574	17779	35861	28836	29189	22996	31614	0.356638	0.970521	0.605567	0.714982	0.972843	0.783679	0.427233	0.830718	0.822872	0.984439	0.0946794
245	PE(P-18:0/18:2)	1690	1859	2103	1553	1482	2202	2959	2949	2857	3244	0.000334038	0.264719	0.827862	0.00237224	0.298165	0.924021	0.0166244	0.197359	0.321543	0.144972	0.0319829
246	PE(P-18:0/20:3)(a)	397	530	570	519	421	541	850	739	901	727	1.16833e-11	7.85943e-06	0.316328	1.71693e-10	2.49477e-05	0.69032	0.0102642	0.000174243	0.023791	3.95677e-05	1.16405e-05
247	PE(P-18:0/20:4)	6608	10815	9968	8177	7464	9965	16179	12309	14273	13944	2.28971e-13	1.18655e-07	0.141716	3.99745e-12	6.21457e-07	0.482755	6.60522e-05	0.000620753	0.0408788	1.04644e-05	4.54892e-07
248	PE(P-18:0/20:5)	678	983	1057	1019	705	1065	1668	1531	1748	1288	5.30726e-12	2.76078e-07	0.814197	8.23607e-11	1.31451e-06	0.917066	0.000539016	0.00020011	0.0093912	0.000235399	5.53143e-05
249	PE(P-18:0/22:4)	134	141	219	154	130	176	236	242	231	210	6.27382e-06	0.0147961	0.521844	5.25746e-05	0.0209445	0.74881	0.0460761	0.00342405	0.45421	0.0276822	0.00582069
250	PE(P-18:0/22:5)(a)	2789	3985	4185	3605	2823	3567	4718	4830	4946	4971	5.76121e-06	0.000646246	0.220543	4.92642e-05	0.00125943	0.608894	0.0134004	0.257534	0.265172	0.0454335	0.000125054
251	PE(P-18:0/22:5)(b)	368	584	473	436	366	617	652	556	535	549	0.0101115	0.155622	0.557301	0.0464721	0.182139	0.763102	0.014234	0.734783	0.329396	0.595877	0.127792
252	PE(P-18:0/22:6)	4524	7393	6537	4506	4061	6720	9577	8549	8579	8744	6.34053e-13	5.05062e-06	0.0220134	1.0218e-11	1.69055e-05	0.242727	0.00023051	0.0355695	0.0148686	4.7958e-06	2.30521e-08
253	PE(P-18:1/18:1)(a)	28136	28930	29731	16052	17364	31547	22464	28362	19431	26584	0.531113	0.909033	0.700769	0.816375	0.913393	0.831791	0.424265	0.580163	0.873053	0.951824	0.207824
254	PE(P-18:1/18:2)(a)	728	725	718	548	500	854	768	759	722	715	0.0369818	0.9943	0.974805	0.14216	0.9943	0.988175	0.205768	0.23269	0.265066	0.577692	0.576396
255	PE(P-18:1/18:2)(b)	222	352	536	504	568	323	427	572	509	809	0.0380407	0.0487621	0.817075	0.144777	0.0613554	0.917841	0.253273	0.51853	0.0865709	0.974206	0.292272
256	PE(P-18:1/20:3)(a)	251	514	717	642	629	325	642	694	888	811	0.00108769	2.50294e-16	0.473139	0.00680213	1.31091e-14	0.744295	0.0453824	0.0946699	0.874758	0.0369809	0.0959144
257	PE(P-18:1/20:4)(a)	2380	4291	4393	3539	4158	3376	4622	4300	4513	4866	0.00683212	3.62742e-06	0.293809	0.0353414	1.26657e-05	0.666314	0.00457171	0.603419	0.988556	0.115195	0.250874
258	PE(P-18:1/20:4)(b)	452	1278	1260	1682	1488	650	1364	1319	1706	1708	0.0203792	2.79966e-21	0.243142	0.0845432	1.17306e-18	0.626209	0.00314466	0.67727	0.753893	0.816009	0.367603
259	PE(P-18:1/20:5)(a)	162	338	412	376	365	271	312	430	537	397	0.595657	0.00177554	0.989222	0.837734	0.00312585	0.996356	0.617986	0.9137	0.945025	0.613907	0.900801
260	PE(P-18:1/20:5)(b)	36	117	139	185	180	98	177	170	241	182	0.216579	0.000221326	0.898163	0.57821	0.000485527	0.962941	0.230597	0.647321	0.389942	0.835209	0.920312
261	PE(P-18:1/22:4)(a)	905	1507	1416	927	990	1176	1005	1208	916	1129	0.37202	0.575371	0.122474	0.71887	0.601198	0.451511	0.200262	0.0198261	0.882202	0.344774	0.84244
262	PE(P-18:1/22:5)(a)	739	1159	1265	1242	1210	913	1018	1193	1329	1349	0.338206	0.0144028	0.370818	0.694649	0.0205449	0.723352	0.0281421	0.781481	0.836047	0.929289	0.818407
263	PE(P-18:1/22:5)(b)	165	546	539	754	558	322	556	575	650	664	0.103922	6.46942e-06	0.064895	0.332391	2.11772e-05	0.36307	0.00109799	0.958929	0.898992	0.726796	0.776615
264	PE(P-18:1/22:6)(a)	1357	2694	2803	2463	2949	1841	2790	3048	3066	3638	0.000630684	2.25492e-13	0.48474	0.00420225	4.29461e-12	0.744295	0.00559216	0.65097	0.352641	0.081239	0.0596127
265	PE(P-18:1/22:6)(b)	273	788	775	827	789	409	796	834	828	919	0.088507	1.97782e-16	0.521664	0.289722	1.26403e-14	0.74881	0.0303718	0.949065	0.622243	0.984748	0.364136
266	PE(P-20:0/18:1)	581	736	707	451	436	715	535	557	395	606	0.652842	0.711207	0.255565	0.873678	0.728596	0.626209	0.190609	0.149124	0.785662	0.252994	0.555254
267	PE(P-20:0/20:4)	624	793	840	496	378	330	611	333	418	381	0.0267169	0.0313242	0.49001	0.107638	0.0410151	0.744295	0.0133157	0.648759	0.200978	0.782749	0.606175
268	PE(P-20:0/22:6)	227	443	433	321	248	269	347	240	228	261	0.0099822	0.000341624	0.0249112	0.0464721	0.000705126	0.25458	0.340093	0.0975554	0.00161142	0.0430172	0.868016
269	PE(P-20:1/20:4)	123	303	326	245	209	165	231	210	197	222	0.0623439	3.17639e-09	0.00320887	0.215885	2.33493e-08	0.0672259	0.0492188	0.0409231	0.00162327	0.17476	0.65437
270	PE(P-20:1/22:6)(a)	27	91	108	81	70	47	67	59	86	90	0.398363	2.02669e-05	0.0153661	0.723803	5.73772e-05	0.201199	0.00133314	0.409245	0.199995	0.989045	0.568609
271	PI(16:0/20:3)(a)	2593	2710	2932	2483	3142	2501	2751	3660	2221	2811	0.68333	0.00355364	0.344038	0.873678	0.00572683	0.70768	0.78528	0.947617	0.115713	0.38571	0.258591
272	PI(16:0/20:3)(b)	1978	2199	2443	2492	2781	1895	2043	2314	2126	2637	0.164274	0.0079709	0.978393	0.468237	0.0120571	0.988175	0.716269	0.561124	0.646006	0.237928	0.569649
273	PI(16:0_16:1)	313	346	356	353	361	323	324	372	367	337	0.7378	0.408736	0.941687	0.884124	0.441392	0.983957	0.972281	0.492727	0.749924	0.875651	0.590255
274	PI(16:0_20:4)	8439	8972	8076	5900	6662	9886	9169	8611	6094	6191	0.483508	4.0015e-12	0.297376	0.780747	5.40849e-11	0.666314	0.0555184	0.978036	0.386877	0.809089	0.284431
275	PI(18:0_20:3)(a)	7712	7324	5918	4649	4907	8828	6400	6218	5146	5672	0.473957	1.02102e-07	0.595154	0.775897	5.41528e-07	0.77928	0.356335	0.276442	0.605527	0.443982	0.459133
276	PI(18:0_20:3)(b)	2767	3755	3370	3302	4679	3153	2815	3682	3493	4006	0.406606	9.35971e-05	0.0237819	0.728067	0.00022934	0.25458	0.222717	0.00480786	0.373279	0.757518	0.180618
277	PI(18:0_20:4)	29329	29470	25375	20265	23835	33891	28538	25246	20269	21626	0.861236	2.41082e-11	0.235406	0.939667	2.73009e-10	0.624273	0.0654831	0.621178	0.902824	0.893124	0.17129
278	PI(18:0_22:6)	377	488	299	220	246	282	268	299	273	230	0.0671868	0.402307	0.862981	0.228872	0.437836	0.944096	0.132555	0.21102	0.453515	0.748792	0.83259
279	PI(18:1/18:2)	698	828	687	498	536	799	795	692	509	478	0.830384	1.0653e-10	0.42909	0.925348	1.1159e-09	0.744295	0.177173	0.612292	0.878668	0.888048	0.192963
280	PI(34:1)	2078	1787	1961	1954	2087	1932	2182	1819	1734	1939	0.296294	0.766845	0.499704	0.669058	0.783678	0.744295	0.369435	0.247922	0.470523	0.298253	0.423812
281	PI(36:1)	2495	2097	2024	1755	2034	2603	1897	1757	1514	1927	0.279282	0.00702956	0.898592	0.661126	0.0108286	0.962941	0.742681	0.500009	0.435824	0.353073	0.812113
282	PI(36:2)	6543	7656	9016	9300	12250	6488	6379	8683	8000	10958	0.0345244	1.62669e-09	0.858964	0.133942	1.31074e-08	0.942162	0.73911	0.114623	0.68759	0.23066	0.194854
283	PI(38:5)(a)	8853	11217	10214	6905	7937	10524	11623	10713	7402	7796	0.321087	3.31543e-09	0.655557	0.679471	2.39512e-08	0.800812	0.0912142	0.905442	0.58981	0.554067	0.687183
284	PI(38:5)(b)	6937	7678	7024	5685	7305	7882	8344	7288	6211	6160	0.684467	0.0018668	0.432511	0.873678	0.0032456	0.744295	0.26831	0.472815	0.717126	0.72108	0.153806
285	PI(38:6)	2724	3303	3581	2556	2638	3129	3298	3569	2450	2542	0.969802	2.41961e-06	0.717843	0.990668	8.97183e-06	0.840597	0.208814	0.988339	0.997258	0.711294	0.545898
286	PS(36:1)	52980	37751	39575	24997	25213	52836	34044	35806	27430	32773	0.708549	0.101652	0.751143	0.873678	0.124549	0.871825	0.742984	0.681456	0.694533	0.90267	0.204825
287	PS(38:3)	8081	10224	8663	8609	8319	9639	10005	8629	8375	8942	0.296275	0.0358497	0.418564	0.669058	0.0467944	0.744295	0.0407359	0.880562	0.927302	0.785789	0.412608
288	PS(38:4)	51123	74438	77230	63901	60321	62279	79332	67652	64706	74786	0.0399215	8.23752e-07	0.0104138	0.149349	3.48638e-06	0.155835	0.0068562	0.434738	0.0817039	0.820617	0.00883664
289	PS(40:5)	20305	26962	25870	22866	17771	23563	26636	21667	22258	21054	0.644505	1.08214e-05	0.0497605	0.871122	3.30962e-05	0.356429	0.0786737	0.991187	0.0401251	0.769957	0.111475
290	PS(40:6)	15996	21572	24298	15356	13708	20747	24758	22571	16287	17776	0.012399	5.11502e-09	0.15303	0.0552678	3.57199e-08	0.517093	0.0158268	0.155402	0.424441	0.516577	0.0321277
291	PG(16:0_18:1)	18918	16755	14019	10860	10841	22931	12799	11481	11647	10222	0.192341	1.01564e-08	0.131413	0.530204	6.4478e-08	0.470617	0.235599	0.0289345	0.150102	0.781579	0.606819
292	PG(18:1_18:1)	16957	15518	13119	12831	11413	19916	15542	8768	11318	12650	0.532548	1.52825e-05	0.102423	0.816375	4.44679e-05	0.429153	0.210508	0.9059	0.0176123	0.505588	0.523799
293	COH	841542	1126072	1155029	1173211	1269886	1102456	1116688	1090130	1031153	1487370	0.380881	0.00311696	0.0794981	0.71887	0.00512402	0.374554	0.0151384	0.764759	0.540137	0.322342	0.175671
294	CE(16:0)	10050	15456	11736	13743	19190	9945	18409	12331	16488	15940	0.705591	3.54107e-05	0.61081	0.873678	9.57231e-05	0.783679	0.898576	0.391904	0.557305	0.520318	0.256154
295	CE(16:1)	1906	2751	2353	1473	2527	1944	3248	1123	2667	2069	0.304988	0.248914	0.447918	0.669058	0.284959	0.744295	0.260434	0.222427	0.475572	0.266009	0.644437
296	CE(18:0)	8163	11102	10168	10208	12843	8888	13937	8749	9750	10993	0.833917	0.000131308	0.137992	0.92682	0.000299011	0.479329	0.372005	0.0805761	0.318326	0.379122	0.22423
297	CE(18:1)	27571	43562	33013	43273	60858	23516	43649	30338	50369	51595	0.439399	2.22685e-09	0.518144	0.757646	1.72787e-08	0.74881	0.217408	0.918351	0.666466	0.305065	0.286155
298	CE(18:2)	8146	9916	9183	4752	7410	7209	8379	4876	7829	6079	0.908385	0.824222	0.167421	0.956841	0.834176	0.545492	0.109635	0.379006	0.165561	0.261878	0.864353
299	CE(20:1)	3906	8262	4853	10733	12510	5613	7356	6006	10671	10536	0.896506	4.94259e-06	0.607479	0.956841	1.67012e-05	0.783679	0.223751	0.689036	0.617437	0.734015	0.408083
300	CE(20:3)	823	1540	1450	1501	2326	1091	1536	1535	2056	1768	0.258412	1.3428e-05	0.177623	0.637123	4.00431e-05	0.550044	0.0519859	0.804929	0.918368	0.156765	0.201821
301	CE(20:4)	4598	9579	4420	4158	6650	5773	6260	3548	6200	5958	0.476403	0.466288	0.323101	0.775897	0.497137	0.701448	0.88833	0.97166	0.833744	0.0252623	0.839171
302	CE(22:4)	1610	1987	1456	1227	1703	1591	1476	907	1752	1024	0.695223	0.47533	0.276581	0.873678	0.505491	0.651053	0.212019	0.727735	0.117361	0.509801	0.399927
303	DG(14:0_16:0)(a)	161563	354213	340535	475825	124680	177851	559920	168653	451833	242316	0.985939	0.000415277	0.0559911	0.990668	0.000836544	0.356429	0.796029	0.343288	0.0420849	0.258156	0.0804316
304	DG(14:0_16:0)(b)	19018	47783	30613	49773	19852	22100	52450	17846	45195	28702	0.749784	0.00162794	0.189362	0.88997	0.0029275	0.566463	0.470992	0.742093	0.105218	0.171133	0.274211
305	DG(14:0_18:1)(a)	945818	2603444	2439115	3697420	1098187	1031591	3674544	1197864	3129232	2233492	0.88058	2.93335e-05	0.0568716	0.952239	8.13957e-05	0.356429	0.859022	0.444512	0.0448448	0.204135	0.0744869
306	DG(14:0_18:1)(b)	73426	177026	178286	321174	76470	76058	295722	77369	288824	153001	0.781399	7.52833e-05	0.0340903	0.906942	0.00018776	0.29758	0.961249	0.39103	0.0299041	0.156051	0.0662902
307	DG(14:0_18:2)(a)	46955	102836	86947	103004	26127	50722	178386	44199	111690	56680	0.735893	0.000275714	0.0753877	0.884124	0.000592432	0.374554	0.956042	0.267609	0.0883219	0.40675	0.0483455
308	DG(14:0_18:2)(b)	33524	111771	77474	193614	52854	46377	132366	54458	175107	108858	0.850122	6.28835e-05	0.36304	0.934911	0.000157774	0.723352	0.502899	0.759691	0.313366	0.28176	0.202292
309	DG(16:0_16:0)(a)	474977	989866	809448	1082489	360413	596663	1444633	463981	1020315	646571	0.80265	0.000916597	0.0743409	0.919304	0.00169936	0.374554	0.505824	0.3047	0.0747634	0.248353	0.0972433
310	DG(16:0_16:0)(b)	88775	196102	114514	134772	84404	124122	191833	76569	121866	202618	0.756185	0.0146417	0.110058	0.892511	0.0207962	0.439184	0.103897	0.99844	0.182411	0.26925	0.14472
311	DG(16:0_18:0)	116997	306751	216224	306892	96258	166193	418301	100290	290391	171673	0.692197	0.000557484	0.0699317	0.873678	0.00110182	0.374554	0.142336	0.574615	0.0513122	0.430757	0.148627
312	DG(16:0_18:1)(a)	6551477	12613797	10801381	10476936	5721803	7813490	14241051	6861459	9367192	9124595	0.78933	0.00172186	0.0447271	0.913617	0.00305703	0.356429	0.418745	0.461486	0.0455722	0.317404	0.0490654
313	DG(16:0_18:2)(a)	1315720	2370606	1581478	1638179	534375	1770653	4122075	996101	1660176	1068996	0.49124	5.3588e-05	0.120716	0.780747	0.000137751	0.451511	0.591872	0.199394	0.203355	0.352306	0.0629597
314	DG(16:0_18:2)(b)	368205	854227	763556	1580019	370939	402813	1442280	404374	1548979	724046	0.906728	5.86557e-05	0.098036	0.956841	0.000149858	0.425279	0.816735	0.335747	0.0907911	0.244946	0.0954933
315	DG(16:0_20:4)(a)	29192	58048	52084	64884	31178	40585	93068	38925	66341	49787	0.221469	0.000653614	0.0967703	0.587313	0.00126789	0.425279	0.188937	0.118093	0.225314	0.396654	0.082142
316	DG(16:0_22:5)(a)	11370	21757	19931	22538	7296	14676	40570	14065	24900	13478	0.340076	0.000257394	0.16907	0.695081	0.000555917	0.545492	0.565868	0.14238	0.322931	0.399318	0.0758839
317	DG(16:0_22:5)(b)	1581	2813	2328	3109	922	1773	4636	1424	3452	1584	0.724682	0.000344063	0.221426	0.880121	0.000706678	0.608894	0.802702	0.250968	0.171757	0.424596	0.16112
318	DG(16:0_22:6)	35709	74184	64454	68542	32862	48682	126208	51992	70225	52267	0.304268	0.00207209	0.248717	0.669058	0.00354369	0.626209	0.393828	0.204704	0.495983	0.359392	0.094686
319	DG(16:1_18:1)(a)	1985151	5797238	5378155	7449678	3156712	2482976	7794313	3293426	6622482	5908463	0.724647	3.03065e-06	0.0795591	0.880121	1.10421e-05	0.374554	0.613571	0.380429	0.0898651	0.303533	0.0569772
320	DG(16:1_18:1)(b)	290137	991049	802906	1884972	624869	418633	1682629	513526	1660246	1094966	0.741425	1.39261e-06	0.0999458	0.884124	5.45329e-06	0.425279	0.265797	0.362855	0.187283	0.116736	0.187747
321	DG(18:0_18:0)	0	2199	1022	5188	0	0	8093	0	8810	1270	0.94915	0.00340605	0.630784	0.981066	0.00553153	0.78715	1	0.951996	0.492265	0.370271	0.254538
322	DG(18:0_18:1)	993349	2107452	1638504	2192220	828168	1179232	2723073	833366	1919680	1468743	0.915415	0.000868902	0.0453877	0.96022	0.00162531	0.356429	0.461237	0.432125	0.0320287	0.292612	0.0781131
323	DG(18:0_18:2)	301188	552857	371566	409969	150293	371102	787560	217961	374545	262578	0.715494	0.000122128	0.116608	0.876584	0.000281162	0.451511	0.445796	0.33698	0.113332	0.312691	0.106077
324	DG(18:0_20:4)	128861	174296	175149	152189	115943	163096	194136	146722	154790	166628	0.0436003	0.00918015	0.0275296	0.158857	0.0136886	0.257066	0.0220786	0.397629	0.159164	0.968133	0.00726313
325	DG(18:0_22:6)	2699	2916	3323	2742	1892	5156	4391	4038	2274	6332	0.0383538	0.110782	0.33575	0.144777	0.134155	0.703397	0.102442	0.478129	0.568899	0.621796	0.0217793
326	DG(18:1_18:1)	4915396	8948991	8193527	7580340	4681485	5797734	9767475	5372559	6987248	7465990	0.698986	0.00794245	0.0597758	0.873678	0.0120571	0.356429	0.452106	0.547028	0.0656667	0.410427	0.0365918
327	DG(18:1_18:2)(a)	1696211	2895532	2069932	1964239	667721	2353806	5369377	1253565	2166142	1411858	0.467753	0.000798574	0.178535	0.775897	0.00150046	0.550044	0.701722	0.206109	0.240589	0.483073	0.0715769
328	DG(18:1_18:2)(b)	421364	1077597	1029197	2207733	620004	482092	1970885	579583	1937435	1307661	0.803038	1.86077e-05	0.082736	0.919304	5.30382e-05	0.382583	0.67412	0.305123	0.13077	0.165297	0.0823367
329	DG(18:1_18:3)(a)	206891	338636	238233	278593	75499	294916	682466	155710	294474	165625	0.360848	0.000185576	0.123141	0.71887	0.000409244	0.451511	0.557074	0.131284	0.25722	0.378294	0.0626276
330	DG(18:1_18:3)(b)	54343	119069	99723	178817	49382	71445	219088	61451	173224	98050	0.617213	0.00194487	0.174952	0.856331	0.00335351	0.5499	0.635116	0.237989	0.248311	0.257909	0.123485
331	DG(18:1_20:3)(a)	28743	107373	101393	179067	113499	48206	133293	83720	169205	191847	0.317077	2.8735e-10	0.244191	0.679471	2.5617e-09	0.626209	0.0852752	0.597876	0.440187	0.39949	0.190149
332	DG(18:1_20:4)(a)	37402	79370	78235	93122	47095	53910	139683	56658	103727	82157	0.147856	0.000480378	0.092479	0.43628	0.000958469	0.41222	0.193458	0.0817205	0.210624	0.561322	0.0642962
333	DG(18:1_20:4)(b)	17318	36239	34325	48186	23970	21313	52973	26493	49456	39370	0.201908	3.50319e-06	0.139511	0.549348	1.24393e-05	0.479329	0.282045	0.189438	0.275688	0.502688	0.0484844
334	DG(18:1_22:5)(a)	1986	3533	3042	3385	1252	2881	7072	2019	3427	2223	0.425709	0.000642045	0.0756355	0.752626	0.00125709	0.374554	0.162559	0.118345	0.199298	0.204186	0.197196
335	DG(18:1_22:5)(b)	412	1295	937	1937	617	763	1860	889	1552	1060	0.302847	0.0255081	0.22116	0.669058	0.0341107	0.608894	0.0228424	0.661778	0.654304	0.432278	0.520877
336	DG(18:2_18:2)(a)	239562	301011	156848	75591	23263	348308	571470	105666	75623	41857	0.561861	1.70637e-13	0.247977	0.827808	3.97205e-12	0.626209	0.651547	0.185504	0.394976	0.330255	0.132592
337	DG(18:2_18:2)(b)	47726	112867	94421	167235	42004	58405	211728	57028	166544	92691	0.599553	0.000728351	0.100484	0.840177	0.00138718	0.425279	0.691744	0.234491	0.19266	0.23616	0.0637286
338	TG(48:0) [NL-16:0]	1103557	1126386	1132841	702048	818725	1213852	1151534	926998	600434	781457	0.354701	8.7588e-07	0.380537	0.714982	3.6336e-06	0.731398	0.404386	0.883592	0.28232	0.0882901	0.994825
339	TG(48:1) [NL-18:1]	4182757	5186330	6027503	3851479	4612033	4305145	5035222	4852869	2885007	4476243	0.294261	0.0226985	0.490626	0.669058	0.0309794	0.744295	0.593643	0.939778	0.476613	0.0622132	0.935507
340	TG(48:2) [NL-14:1]	1631793	2162139	2509378	1663221	2137985	1744425	2098477	2058558	1288740	2097544	0.393214	0.0270936	0.493876	0.723803	0.0359247	0.744295	0.505199	0.96648	0.535543	0.0776084	0.984603
341	TG(48:2) [NL-16:0]	5160701	6956506	7863426	5252552	7062289	5790695	6805546	6719535	4008039	6469644	0.402497	0.0245028	0.453303	0.723803	0.0331183	0.744295	0.430251	0.99833	0.612291	0.0711666	0.832252
342	TG(48:2) [NL-16:1]	6310994	9250350	10876068	7446999	10476185	7306368	8990654	9325044	5816001	9557910	0.433986	0.0137892	0.45183	0.756074	0.0198545	0.744295	0.383346	0.977238	0.621934	0.0795465	0.818767
343	TG(48:2) [NL-18:1]	6212307	8403124	10154795	7037344	9234073	6516975	8365422	8574785	5431042	9002017	0.392674	0.0156553	0.518475	0.723803	0.0220861	0.74881	0.542151	0.988792	0.588704	0.0769756	0.931341
344	TG(48:3) [NL-16:1]	1830322	3014033	3626038	2566408	3782043	2163381	2968260	3290866	2032996	3417255	0.534815	0.00293377	0.484	0.816375	0.00487797	0.744295	0.389337	0.987558	0.839449	0.0894376	0.809485
345	TG(48:3) [NL-18:2]	3336793	4666020	5590176	3778270	4818677	3467025	4805983	5030284	2893508	4604439	0.486804	0.019362	0.534597	0.780747	0.0270423	0.758054	0.573067	0.935521	0.841937	0.0787213	0.89384
346	TG(49:1) [NL-15:0]	1500313	2055736	2542805	1672551	1961336	1457748	1912280	1937404	1258399	1908889	0.241304	0.0381032	0.562467	0.624114	0.0495815	0.765174	0.750871	0.870347	0.414387	0.0673229	0.970672
347	TG(49:1) [NL-16:0]	2384076	3209995	3900022	2470065	2907843	2374615	2999224	2952539	1873568	2794938	0.254659	0.0389615	0.55621	0.637123	0.0505414	0.763102	0.715651	0.902255	0.393777	0.0726983	0.974
348	TG(49:1) [NL-18:1]	1285076	1769738	2268346	1446653	1661497	1212627	1646076	1679850	1102585	1649821	0.238923	0.0277163	0.574435	0.621794	0.0366345	0.766532	0.815027	0.885383	0.358874	0.0747371	0.950544
349	TG(50:0) [NL-18:0]	1381660	1351539	1386734	874785	946049	1519225	1440794	1112269	705398	896597	0.299221	2.74332e-07	0.242454	0.669058	1.31451e-06	0.626209	0.422494	0.685507	0.266222	0.0406287	0.922583
350	TG(50:1) [NL-14:0]	488681	589040	684325	433741	467851	492296	541284	514807	304130	439208	0.190485	0.0304115	0.431747	0.528565	0.0399449	0.744295	0.583401	0.8594	0.359613	0.0448529	0.803654
351	TG(50:1) [NL-18:1]	6912573	8992909	9874006	5895466	7623132	7686455	8650726	8193273	4427932	6974204	0.386125	0.00965554	0.462275	0.723803	0.0143463	0.744295	0.449606	0.964839	0.60274	0.0703209	0.879327
352	TG(50:2) [NL-18:0]	385668	471628	528247	328002	381468	426783	443935	417571	240285	349745	0.287075	0.0105723	0.406395	0.669058	0.0155979	0.744295	0.434753	0.946743	0.414861	0.0592614	0.812854
353	TG(50:2) [NL-18:1]	7869097	11501387	13577055	9483212	13563678	8487924	10958257	11718479	7316919	12260208	0.377649	0.0123431	0.544266	0.71887	0.0178954	0.763102	0.510349	0.911262	0.689121	0.0828878	0.777583
354	TG(50:2) [NL-18:2]	1793806	1877682	1789749	935422	1007759	1990649	1934344	1510613	701475	991301	0.424167	4.32555e-08	0.372898	0.752626	2.4492e-07	0.723352	0.427991	0.857075	0.533669	0.0585847	0.970695
355	TG(50:3) [NL-14:1]	522422	795733	1043857	820319	1157380	531533	770360	895232	620788	1140180	0.373225	9.28403e-05	0.523696	0.71887	0.000228824	0.748904	0.601222	0.879268	0.681491	0.0655974	0.952752
356	TG(50:3) [NL-16:1]	3479272	5581894	6718224	4691988	7255050	4127460	5525571	6058518	3752723	6572355	0.569767	0.00384556	0.491451	0.827808	0.00612658	0.744295	0.376663	0.993151	0.846482	0.0968727	0.831076
357	TG(50:3) [NL-18:1]	2445404	3551957	4358825	3076282	4212251	2674768	3561995	3832955	2414869	4074821	0.47724	0.00501888	0.500933	0.775897	0.00790627	0.744295	0.481799	0.990177	0.706879	0.0797566	0.93963
358	TG(50:4) [NL-14:0]	1232726	1513209	1673508	1053674	1225186	1311582	1652577	1615349	794317	1211507	0.63952	0.0144158	0.474161	0.867791	0.0205449	0.744295	0.526548	0.858521	0.944878	0.0748677	0.996823
359	TG(51:1) [NL-18:1]	1868418	2395414	2865958	1835059	1999130	1868932	2327358	2202548	1342496	2002200	0.300355	0.0440812	0.459314	0.669058	0.0563111	0.744295	0.660046	0.971293	0.45192	0.0539306	0.938926
360	TG(51:2) [NL-15:0]	648848	985630	1374837	1050842	1401253	592670	965414	1131920	790961	1370993	0.288691	0.000105526	0.609253	0.669058	0.000251441	0.783679	0.875888	0.928025	0.611215	0.0656058	0.952157
361	TG(51:2) [NL-18:1]	2647333	3918489	5138334	3692389	4877547	2620361	3892271	4278025	2856687	4740280	0.366865	0.00192405	0.602923	0.71887	0.00333131	0.783679	0.716492	0.998664	0.6002	0.0834717	0.952117
362	TG(51:2) [NL-18:2]	1808248	2497349	3047228	2040139	2620511	1828454	2482198	2510038	1589915	2539696	0.401645	0.0207831	0.582446	0.723803	0.0286451	0.771837	0.67243	0.945933	0.596844	0.0868365	0.982624
363	TG(52:1) [NL-18:0]	6208090	7558711	8479336	5320227	5966287	6929272	7564239	6863828	3843514	5841619	0.39879	0.0117403	0.337492	0.723803	0.0170805	0.703529	0.433755	0.905166	0.547687	0.0440403	0.990217
364	TG(52:2) [NL-16:0]	9439366	12961692	15114561	10256352	14672880	10656282	13317611	13247229	7755476	13304014	0.494292	0.024615	0.442981	0.781541	0.0331629	0.744295	0.424158	0.893928	0.75073	0.071618	0.829145
365	TG(52:3) [NL-16:1]	2583658	3937107	4980130	3669307	5494894	2930028	4073579	4427664	2931085	5131020	0.491927	0.000527867	0.478786	0.780747	0.00104823	0.744295	0.422534	0.930639	0.697877	0.0838637	0.823987
366	TG(52:3) [NL-18:2]	4109861	4910118	5085646	3080860	3992015	4626119	5252704	4586239	2367881	3777742	0.574296	0.00283915	0.456737	0.827808	0.00473945	0.744295	0.43131	0.808765	0.800535	0.080871	0.925751
367	TG(52:4) [NL-16:0]	2335387	2338231	2181078	1171280	1368831	2715999	2719305	2157872	919032	1352303	0.837625	6.70472e-07	0.415189	0.928478	2.92633e-06	0.744295	0.377231	0.6213	0.952301	0.0904245	0.948804
368	TG(52:4) [NL-18:1]	4750134	5987904	6654200	4444819	6060239	5558858	6456377	6325375	3538881	5892821	0.692451	0.0139382	0.454711	0.873678	0.0200004	0.744295	0.363858	0.833528	0.91518	0.0931192	0.953951
369	TG(53:2) [NL-17:0]	1014888	1544015	2032407	1608926	1992195	1031035	1558740	1744061	1180031	1971701	0.434878	0.00168771	0.482621	0.756074	0.00301524	0.744295	0.607979	0.998999	0.740891	0.0586057	0.999784
370	TG(54:1) [NL-18:1]	1900916	2280266	2595064	1603341	1442271	2254340	2205712	2002857	1039034	1568018	0.452969	0.00666662	0.17185	0.767307	0.0103074	0.545492	0.287742	0.930548	0.528955	0.0226489	0.814764
371	TG(54:2) [NL-18:0]	5304637	6840626	8065798	5966349	7242377	6116863	7145991	7165915	4193453	7201457	0.545549	0.0471559	0.290947	0.816375	0.0596928	0.666157	0.352101	0.868716	0.784673	0.0399763	0.996646
372	TG(54:3) [NL-18:1]	3656557	4963747	5706932	4362130	6644587	4200298	5266357	5653264	3321380	6140913	0.621307	0.0109412	0.457341	0.859167	0.0160545	0.744295	0.411007	0.9587	0.927441	0.0816519	0.824694
373	TG(54:4) [NL-18:0]	325988	277489	236630	112886	121402	371385	335662	235934	98360	121834	0.979862	1.91735e-10	0.555077	0.990668	1.82584e-09	0.763102	0.379837	0.558794	0.935733	0.170623	0.939285
374	TG(54:4) [NL-18:2]	4031155	4372915	4509832	3011486	3968196	4614153	4945092	4537657	2293994	3971655	0.721017	0.00380756	0.449794	0.880121	0.00610105	0.744295	0.417366	0.825392	0.927041	0.083969	0.996816
375	TG(54:5) [NL-18:1]	3023255	2838552	2514854	1371576	1708551	3401767	3434116	2792303	1092318	1781065	0.944588	1.97302e-06	0.521761	0.981066	7.44769e-06	0.74881	0.525238	0.680585	0.659863	0.122209	0.861233
376	TG(54:6) [NL-18:2]	418078	277690	172285	58064	68027	522980	428324	244834	50694	74743	0.56915	9.93471e-16	0.54496	0.827808	3.78422e-14	0.763102	0.51864	0.415991	0.297239	0.242345	0.719942
377	TG(56:6) [NL-20:4]	224444	277235	325785	236621	331560	264415	299084	303360	186704	321936	0.661728	0.0204256	0.447187	0.873678	0.0282453	0.744295	0.345231	0.885812	0.863419	0.0917044	0.938303
378	TG(56:8) [NL-20:4]	40872	34129	38289	15735	21503	38449	44930	35675	15023	21807	0.810221	4.07848e-07	0.761452	0.919304	1.81796e-06	0.881349	0.961982	0.412083	0.898736	0.289615	0.865238
379	TG(58:8) [NL-22:6]	89928	94529	108212	60483	79815	112595	118167	108649	50219	87127	0.818378	0.000327035	0.419199	0.919304	0.000688582	0.744295	0.270899	0.513292	0.963766	0.138703	0.680146
380	TG(O-48:0) [NL-O-16:0]	821	1215	1699	1583	1877	2361	4187	6272	5002	8223	7.83089e-05	0.104136	0.508324	0.000585918	0.12721	0.747325	0.183696	0.000895485	0.115707	0.244909	0.0836861
381	TG(O-50:0) [NL-16:0]	6066	8174	10482	11506	13996	29960	58067	94044	73133	119569	1.19813e-22	1.39711e-05	0.793616	3.86165e-21	4.09363e-05	0.902899	5.08513e-07	7.63883e-09	4.50152e-10	4.481e-08	1.92751e-09
382	TG(O-50:1) [NL-O-16:0]	10123	15122	19398	18582	30285	18206	35481	55433	44224	82457	2.02754e-10	2.40574e-08	0.774962	2.49865e-09	1.46087e-07	0.889613	0.0095895	0.000808901	0.00010421	0.0136598	0.000309111
383	TG(O-50:1) [NL-O-18:1]	829	1097	1282	1163	1864	1956	3550	4168	3723	5538	1.11241e-07	0.066241	0.865518	1.19513e-06	0.082359	0.944406	0.00251158	0.00276901	0.00490305	0.0317346	0.067252
384	TG(O-50:2) [NL-O-16:0]	1408	2054	2546	2345	4017	2222	3946	5471	4345	8417	3.85009e-07	7.14308e-07	0.91005	3.66633e-06	3.08551e-06	0.965972	0.0241921	0.00863308	0.0036686	0.0974464	0.00586658
385	TG(O-52:1) [NL-18:1]	26579	35710	49429	65731	72095	86604	191974	333554	257994	449496	1.01964e-18	5.7351e-08	0.347931	2.51312e-17	3.12079e-07	0.707685	3.22276e-05	9.78167e-08	7.85029e-09	0.000184034	8.25718e-08
386	TG(O-52:2) [NL-18:2]	4809	5137	6035	5542	7050	8736	17917	28998	21475	36240	9.18814e-16	4.8233e-05	0.246654	1.74992e-14	0.00012631	0.626209	0.00494185	1.54303e-05	3.27482e-07	8.07155e-05	1.54888e-07
387	TG(O-52:2) [NL-O-16:0]	5655	7899	11009	11799	19997	8319	14345	22322	19048	39251	2.30292e-05	6.98679e-09	0.840039	0.000178689	4.5766e-08	0.928698	0.0557701	0.0397641	0.0095891	0.311379	0.0203897
388	TG(O-52:2) [NL-O-18:1]	5869	7818	11200	10653	18422	9805	19379	26620	19688	37112	6.19255e-08	2.9958e-07	0.683086	7.01264e-07	1.39471e-06	0.822451	0.0248229	0.000867178	0.00086385	0.101631	0.0107347
389	TG(O-52:3) [NL-18:1]	4760	6340	9116	8734	17581	7418	13535	20743	16865	32424	5.73335e-07	5.50854e-09	0.907876	5.33839e-06	3.78373e-08	0.965972	0.0442732	0.00615741	0.00242576	0.0612734	0.0200259
390	TG(O-52:3) [NL-O-18:1]	1074	1682	2453	2331	4475	1694	2774	4270	3076	6224	0.000404962	1.64294e-07	0.768276	0.00282799	8.29389e-07	0.884361	0.0537296	0.0380576	0.0267509	0.576276	0.169222
391	TG(O-52:4) [NL-18:2]	195	186	223	138	198	247	311	311	167	454	0.00477544	0.00641292	0.673317	0.0253279	0.00995191	0.816443	0.212056	0.0571917	0.319126	0.799128	0.0288799
392	TG(O-54:2) [NL-18:1]	24699	33560	44857	58626	79848	53806	118082	214478	161783	314062	4.56955e-13	1.37124e-08	0.468346	7.65856e-12	8.44927e-08	0.744295	0.00170667	0.000132471	1.8401e-06	0.00808274	2.28212e-05
393	TG(O-54:3) [NL-18:2]	5889	6225	6857	6748	9308	8050	15554	25470	18877	34784	3.24629e-10	4.02177e-05	0.403421	3.88627e-09	0.00010705	0.744295	0.0544279	0.00370685	4.86927e-05	0.00621728	5.67145e-05
394	TG(O-54:3) [NL-O-18:1]	2853	3770	5480	5537	10285	3621	6869	10265	8106	17197	0.000631842	6.99051e-09	0.834467	0.00420225	4.5766e-08	0.924977	0.165886	0.064294	0.0232683	0.516551	0.09002
395	TG(O-54:4) [NL-18:2]	1498	1304	1271	923	1964	1446	2352	2344	1572	3401	0.00231078	0.00327216	0.832872	0.013388	0.00533476	0.924977	0.604827	0.139787	0.0385076	0.209698	0.0727153
396	TG(O-54:4) [NL-O-18:1]	814	894	911	815	1265	1208	1136	1690	1188	2213	0.00112304	0.00706749	0.88453	0.00691993	0.0108472	0.955201	0.0970931	0.3215	0.0383853	0.362758	0.0524198
397	TG(O-54:5) [NL-18:2]	59	84	50	32	47	63	68	114	53	78	0.69953	0.268363	0.594066	0.873678	0.301458	0.77928	0.93317	0.481725	0.169971	0.673891	0.53552

## Sheet: Table S8
Table S8: Effects of alkylglycerol mix administration on hepatic lipid species in mice.
#	Lipid speciesa			Controlb					AKGc			P-valued	P-valuee	P-valuef	P-value (BH)g	P-value (BH)h	P-value (BH)i	P-value (Control vs AKG)j
		Week 1	Week 2	Week 4	Week 8	Week 12	Week 1	Week 2	Week 4	Week 8	Week 12	(Treatment)	(Time)	(Interaction)	(Treatment)	(Time)	(Interaction)	Week 1	Week 2	Week 4	Week 8	Week 12
1	Cer(d18:1/16:0)	2593.7	2558.9	2629.1	2917.4	3416.4	3082	3054.9	2417.1	2817.5	3120.1	0.578586	0.0730357	0.418767	0.772026	0.0986852	0.941224	0.206664	0.171616	0.568629	0.756396	0.580642
2	Cer(d18:1/18:0)	244.8	256.8	274.7	262.2	324.4	271.8	291.4	252.3	268.5	325.6	0.627589	0.103116	0.798744	0.800353	0.131873	0.964441	0.462099	0.366805	0.476013	0.948755	0.900378
3	Cer(d18:1/20:0)	312.4	317.9	356.2	459.5	683	353.3	433.3	440.6	503.4	685.5	0.0326481	4.5019e-07	0.884874	0.152806	1.86053e-06	0.997293	0.380454	0.100259	0.213387	0.446624	0.819248
4	Cer(d18:1/22:0)	8018.2	7633.6	7604.1	7289.2	7519.9	8663.7	9973.2	7237.4	7331.6	7856.6	0.402392	0.465625	0.709877	0.650483	0.516916	0.942517	0.526702	0.14062	0.708571	0.877764	0.740578
5	Cer(d18:1/24:0)	10143.1	7691	6996.7	6632.7	5949.8	10209.9	8647.2	5574.5	6197.3	5798.2	0.232907	5.08036e-12	0.223396	0.482831	1.44155e-10	0.941224	0.945577	0.372265	0.0217073	0.406892	0.738841
6	Cer(d18:1/24:1)	9658.7	9967.5	9755.4	10463	12740.7	10770.6	10617.5	8779.7	9683.2	11689.3	0.651688	0.00448445	0.380678	0.817125	0.00780055	0.941224	0.289793	0.458029	0.228981	0.451744	0.402175
7	SM(36:3)	1.8	2.3	1.8	3.4	2.5	1.8	2.9	1.4	3.3	3.2	0.850587	0.592441	0.671433	0.939953	0.637575	0.941224	0.630942	0.376837	0.400201	0.425245	0.973145
8	SM(37:2)	6.3	6.9	6	6.7	7.5	6.8	6.9	8.4	10.2	10	0.128753	0.898769	0.536334	0.36902	0.912844	0.941224	0.518177	0.401451	0.596234	0.0820335	0.312453
9	SM(d16:1/19:0)	24.1	29.4	32.8	35.8	32.5	28.3	30.4	32.2	39.3	30.4	0.41936	0.134377	0.663115	0.654652	0.168348	0.941224	0.41968	0.865922	0.940071	0.164058	0.57431
10	SM(d16:1/23:0)/SM(d17:1/22:0)	924.4	874.8	927.9	906.5	534.5	810.8	1055.3	939.4	930.3	744	0.0845577	9.10969e-06	0.0888412	0.296037	2.85227e-05	0.941224	0.322821	0.152646	0.919527	0.664632	0.00577492
11	SM(d17:1/14:0)	3.7	3.3	4.2	5.1	3.3	3.2	3.6	3	5.1	4.7	0.394691	0.38826	0.197833	0.650118	0.440675	0.941224	0.34738	0.101782	0.375503	0.913246	0.114444
12	SM(d17:1/16:0)	165.2	164	148.2	194.5	147.4	145.6	151.9	144.5	176.7	139.2	0.278309	0.157442	0.993515	0.54698	0.193709	0.997293	0.426251	0.505595	0.863983	0.694348	0.592502
13	SM(d17:1/24:1)	950.4	1222.7	1007.9	1178.3	860.1	932.6	997.8	954.8	964.2	889.7	0.829453	0.517335	0.579942	0.934421	0.563237	0.941224	0.94107	0.539412	0.142261	0.582709	0.856597
14	SM(d18:0/14:0)	8.8	8.9	8.7	9.4	6.7	9.4	8.2	8.8	9.4	7	0.744518	0.000412172	0.849484	0.873717	0.000886854	0.986601	0.441547	0.453532	0.96578	0.984626	0.607503
15	SM(d18:0/16:0)	240.6	254.3	237.3	249	209.9	252	251.9	263.6	263.5	257.1	0.102015	0.76082	0.624712	0.328473	0.795881	0.941224	0.698298	0.964995	0.304351	0.776939	0.0483101
16	SM(d18:1/14:0/SM(d16:1/16:0)	49.6	62.2	69.4	88.4	60.5	59.5	62.3	63.2	77.6	61.5	0.829401	0.00440606	0.634398	0.934421	0.00769365	0.941224	0.205637	0.913154	0.599005	0.464546	0.731724
17	SM(d18:1/16:0)	699.3	749.2	678	772.4	681.2	698.9	711	673.6	788.7	657.4	0.970505	0.209021	0.968755	0.988742	0.250384	0.997293	0.990795	0.576714	0.99141	0.639212	0.91036
18	SM(d18:1/17:0)/SM(d17:1/18:0)	131	156.4	141.4	146.3	123	130.1	142	133.5	140.5	133	0.912461	0.211052	0.689507	0.972351	0.252151	0.941224	0.944562	0.407384	0.686129	0.869154	0.243804
19	SM(d18:1/18:0/SM(d16:1/20:0)	943.9	1220.5	1131.6	1135.7	832.9	1020.1	1108.3	1095.1	1075.1	920.3	0.719561	0.00130854	0.479504	0.859686	0.00252799	0.941224	0.434545	0.391735	0.715263	0.795542	0.153945
20	SM(d18:1/20:0)/SM(d16:1/22:0)	1061.8	1202.2	1156.1	1156.8	920.1	1078.8	1284.2	1224.2	1138.1	1136.3	0.0766275	0.0353511	0.59767	0.278311	0.0496886	0.941224	0.712344	0.629171	0.492216	0.85914	0.0269637
21	SM(d18:1/23:0)/SM(d17:1/24:0)	3093.8	2615.1	2417.3	2563.9	1856.6	2870.6	2682.1	2328.4	2679.6	2205.7	0.515149	0.00239454	0.667501	0.725549	0.00441918	0.941224	0.571768	0.706293	0.779139	0.623402	0.161866
22	SM(d18:1/24:0)	7067.9	6031.3	5547	5464.4	3953.2	6690	5851.5	5074.6	5155.8	4497.3	0.680628	2.21896e-10	0.375355	0.834185	2.4571e-09	0.941224	0.537969	0.633927	0.288274	0.749521	0.111798
23	SM(d18:1/24:1)	7539.8	8496.8	8182.8	8287.6	7346.5	7835.6	7914.4	7762.9	7732.6	7606	0.732417	0.61396	0.831018	0.868192	0.657401	0.979407	0.639917	0.47763	0.555725	0.629169	0.600774
24	SM(d18:2/14:0)	3.2	5.1	5.7	5.5	4.3	2.8	4.6	4.5	5.8	4.1	0.595885	0.0232155	0.690695	0.781551	0.0337815	0.941224	0.690636	0.416813	0.352184	0.354976	0.994654
25	SM(d18:2/16:0)	102.1	136.2	123.1	124	93	106	124.3	111.6	111.4	91.6	0.739553	0.00757628	0.873136	0.873717	0.0125534	0.993493	0.560013	0.462227	0.614043	0.707683	0.808841
26	SM(d18:2/17:0)	3.5	2.8	3.8	3.9	3.4	2.6	3.3	4.1	4.4	4.5	0.462601	0.342396	0.53238	0.690858	0.391556	0.941224	0.283593	0.716933	0.800424	0.480538	0.182774
27	SM(d18:2/18:0)	78.2	112.2	107.9	118.9	89.9	84.9	102.2	87.8	100.9	89.9	0.399855	0.134604	0.707483	0.650483	0.168348	0.942517	0.532388	0.61103	0.200485	0.437867	0.9758
28	SM(d18:2/20:0)	57.9	113.3	79.9	87.7	76.1	94.8	80.4	94.3	105.8	88.5	0.0569187	0.0939819	0.0445555	0.232355	0.122257	0.941224	0.000568551	0.537566	0.644844	0.737696	0.645018
29	SM(d18:2/23:0)	357.5	386.3	363	384.2	239.8	369.2	348.9	362.4	374.3	297.4	0.419647	0.0101731	0.60186	0.654652	0.0162055	0.941224	0.980121	0.754093	0.961975	0.84771	0.0765087
30	SM(d18:2/24:0)	568.9	521.6	537.4	525.9	401.2	641.1	556.3	333.8	421.5	333.9	0.45098	0.0965464	0.298227	0.682529	0.125234	0.941224	0.923483	0.423099	0.116371	0.628673	0.146981
31	LPC(14:0)[sn1]	42.9	40.4	46.6	64.2	62.2	28.9	41.3	63.3	73.5	71.9	0.480089	0.00023418	0.269306	0.700825	0.000523732	0.941224	0.126768	0.972305	0.163011	0.521916	0.344033
32	LPC(14:0)[sn2]	17.7	18.2	20.9	27.3	24.7	15.9	19	23.7	22.9	24.1	0.597051	0.00137976	0.659252	0.781551	0.00265428	0.941224	0.469942	0.960796	0.416107	0.216626	0.875094
33	LPC(15:0)[sn1]	53.3	44.7	54.1	68.2	63.7	36.1	51.3	66	74.7	73.3	0.413176	0.0048229	0.211671	0.654652	0.00832546	0.941224	0.0747757	0.453462	0.240795	0.567602	0.319367
34	LPC(15:0)[sn2]	13.1	13.8	12.8	16.2	16.8	10.7	12.3	16.3	18	15	0.972444	0.0257067	0.249088	0.988742	0.0369331	0.941224	0.217472	0.415737	0.125297	0.418923	0.61765
35	LPC(15-MHDA)[sn1]/LPC(17:0)[sn2]	115	118.7	117.8	184.5	158.6	93.8	121.8	154.4	198.1	180.3	0.399383	9.79167e-06	0.385781	0.650483	3.04481e-05	0.941224	0.252581	0.958092	0.107091	0.57574	0.507215
36	LPC(15-MHDA)[sn2]	22.1	22.5	22.8	30.2	26.7	17.2	19.2	26.4	28.8	25.3	0.208309	0.0057962	0.374647	0.465873	0.00985571	0.941224	0.0668306	0.16535	0.46034	0.739022	0.88717
37	LPC(16:0)[sn1]	5725.4	5368	6537.2	8357.7	8692.4	4278.1	5881.7	9710.2	9745.3	10221.7	0.156127	7.63447e-05	0.210232	0.395986	0.000192558	0.941224	0.199958	0.629699	0.0412215	0.453049	0.298656
38	LPC(16:0)[sn2]	370.6	353	442.1	557.1	579.6	268.3	365.6	671.1	714.6	691.5	0.800925	0.000106397	0.307217	0.913155	0.000260487	0.941224	0.106223	0.854761	0.177645	0.664458	0.66962
39	LPC(16:1)[sn1]	484.5	525.7	517.9	701.1	700.2	371.9	515.7	652.7	748.4	720.5	0.221337	2.35959e-05	0.154717	0.471308	6.78009e-05	0.941224	0.171598	0.934116	0.0408707	0.311434	0.336202
40	LPC(16:1)[sn2]	604.4	510.4	640.9	795.3	693.7	468.9	543.1	801.9	820.6	782.8	0.636526	0.000131753	0.240606	0.805819	0.000315569	0.941224	0.0944251	0.919776	0.139724	0.853581	0.429047
41	LPC(17:0)[sn1]	110	87	97.6	136.8	124.5	90.4	107.5	138	139.7	150.2	0.0732196	0.010122	0.14709	0.274725	0.016181	0.941224	0.22443	0.172588	0.0312321	0.83934	0.177412
42	LPC(17:1)[sn2](a)	106.7	93.3	112.1	129.3	117.8	81.6	94.2	131.1	136.3	131.8	0.814791	0.000103592	0.140617	0.922481	0.000255601	0.941224	0.0386787	0.926875	0.182229	0.766446	0.36522
43	LPC(17:1)[sn1](a)/LPC(17:1)[sn2](b)	55.6	53.8	59.4	76.5	67.7	36.9	52.1	89	88.9	81.8	0.54608	0.000550082	0.0406132	0.753199	0.00115619	0.941224	0.0324529	0.730087	0.0410628	0.660869	0.231302
44	LPC(17:1)[sn1](b)	3.9	11.9	2.3	4.7	2.3	2.1	2.7	4.4	2.3	3.4	0.369544	0.658948	0.140191	0.623691	0.700615	0.941224	0.29803	0.197874	0.230215	0.0814778	0.426763
45	LPC(18:0)[sn1]	3506	3155.4	3578	5144.5	5551.1	3083.7	3566	5245.5	5340.2	6078.3	0.119012	1.99773e-06	0.244436	0.351626	7.19816e-06	0.941224	0.465753	0.540153	0.0132827	0.748162	0.543564
46	LPC(18:0)[sn2]	204.8	201.5	193.3	304.8	300.6	193.5	195.8	291.6	246.3	325.4	0.88877	0.0866122	0.165219	0.965315	0.114308	0.941224	0.747033	0.81493	0.095494	0.0628813	0.71132
47	LPC(18:1)[sn1]	2295.4	2476.8	2897.3	3381.1	3960	1869.6	2418	4378.8	4276.9	4576.2	0.217923	4.93657e-07	0.112765	0.471128	2.0191e-06	0.941224	0.242612	0.5973	0.0227495	0.297757	0.328105
48	LPC(18:1)[sn2]	5807.3	5477.2	6157.6	6564.1	7086.4	5009.4	5603.9	7498.8	7189.4	7563	0.316858	0.000216047	0.227017	0.586064	0.00048706	0.941224	0.195785	0.985923	0.0512541	0.488273	0.439192
49	LPC(18:2)[sn1]	1111.4	1064	1041.9	1264.1	1184.9	916.3	1091.9	1413.3	1351.9	1322.1	0.27473	0.183627	0.209187	0.544662	0.221719	0.941224	0.193458	0.907016	0.0437996	0.544778	0.362525
50	LPC(18:2)[sn2]	2652.9	2339	2157	2394.9	2215.9	2245.2	2532.9	2882	2571.9	2593.9	0.113739	0.998063	0.127015	0.34197	0.998063	0.941224	0.183485	0.547887	0.0207485	0.575211	0.169718
51	LPC(18:3)[sn1](a)/LPC(18:3)[sn2](b)	17.5	12.8	16.6	13.4	11.5	12.1	12.8	15.3	13	14.6	0.467926	0.459534	0.679437	0.693668	0.512601	0.941224	0.176097	0.939675	0.659875	0.635233	0.464447
52	LPC(18:3)[sn1](b)	19.4	20.1	17.8	19.3	13.8	16.3	21.3	22.4	22.4	19.6	0.308975	0.854314	0.693284	0.586064	0.873555	0.941224	0.581639	0.980732	0.516735	0.231681	0.294458
53	LPC(18:3)[sn2](a)	60.9	49	41.6	33	30.2	55.3	40.9	52.5	36.9	26	0.916973	0.000727725	0.934097	0.972677	0.00146189	0.997293	0.892852	0.962088	0.67524	0.790891	0.456058
54	LPC(20:0)[sn1]	143.3	117.1	127.7	150.6	117.7	120.7	139.8	152.1	143.2	131.6	0.330271	0.500702	0.254125	0.588869	0.550409	0.941224	0.237292	0.172456	0.144804	0.681491	0.407037
55	LPC(20:0)[sn2]	6.8	5.8	6.3	8.9	6.2	5.4	6.8	6.6	32.8	4.9	0.730832	0.00361165	0.448214	0.868192	0.00645547	0.941224	0.560969	0.734953	0.713452	0.145088	0.312014
56	LPC(20:1)[sn1]	114.9	131.6	186.1	243.5	277.3	96	137.4	268.5	309.4	313.5	0.137562	7.98737e-13	0.163566	0.37397	6.75377e-11	0.941224	0.297563	0.807181	0.0329227	0.146953	0.440812
57	LPC(20:1)[sn2]	65.9	92.6	145.6	154.7	199.2	64.5	92.6	176.1	181.3	194.5	0.65334	2.82281e-14	0.595397	0.817125	6.40778e-12	0.941224	0.843188	0.462805	0.256524	0.342025	0.736696
58	LPC(20:2)[sn1]	62.6	95.5	123.6	141.8	192.4	54.7	85.5	167	157.4	195	0.896717	5.94151e-11	0.296801	0.967006	9.37212e-10	0.941224	0.295404	0.330723	0.135191	0.423032	0.913956
59	LPC(20:2)[sn2]	38.2	43.6	86	5.8	142.2	39.5	29.3	90.3	52	113	0.811495	0.0411539	0.914148	0.921047	0.0574888	0.997293	0.888659	0.840437	0.732708	0.834255	0.382233
60	LPC(20:3)[sn1]	358.4	460.4	520.7	610.4	676.7	329.3	459.2	747.5	647.9	780.3	0.357828	2.82284e-08	0.282596	0.616951	1.50773e-07	0.941224	0.629393	0.4588	0.0376123	0.743048	0.47252
61	LPC(20:3)[sn2]	700.1	749.7	745	847	979.7	612.7	766.4	1095	965.3	1096.7	0.0908355	0.000782952	0.15613	0.307756	0.0015659	0.941224	0.43384	0.989021	0.00817898	0.39553	0.33075
62	LPC(20:4)[sn1]	262.5	346	269.5	328.4	390.5	231.6	302.8	409.7	362.6	455.3	0.317559	0.00727082	0.206254	0.586064	0.0121359	0.941224	0.486717	0.387098	0.0472848	0.540312	0.247105
63	LPC(20:4)[sn2]	1127.5	1243.9	1093	1157.2	1339.1	985.1	1204.7	1499.1	1256	1562.3	0.152005	0.0187194	0.205099	0.387697	0.0279559	0.941224	0.390419	0.870682	0.0232318	0.453432	0.225421
64	LPC(20:5)[sn1]	47.8	42.3	34.7	55.8	39.9	40	37.5	69.1	68.1	55.4	0.143337	0.650277	0.258276	0.38492	0.694649	0.941224	0.513101	0.736142	0.0512877	0.543309	0.107815
65	LPC(20:5)[sn2]	293.3	222.8	257.1	318	275.6	248.6	249.2	358	380.8	304.2	0.125172	0.0457443	0.408798	0.361962	0.0635105	0.941224	0.359518	0.492088	0.070735	0.310859	0.473532
66	LPC(22:4)[sn1]	4.1	4.5	4.3	6.1	5.1	4.2	4.4	7.7	5.9	8.6	0.0573211	0.0607355	0.0731665	0.232355	0.0825566	0.941224	0.814557	0.817251	0.00697963	0.7937	0.0340465
67	LPC(22:4)[sn2]	20.3	24.1	21.8	25.9	33.6	16.8	21.3	28.7	29.4	35.7	0.695743	1.08502e-05	0.188691	0.842572	3.35101e-05	0.941224	0.306795	0.244368	0.0794004	0.412539	0.68535
68	LPC(22:5)[sn1](a)/LPC(22:5)[sn2](b)	43.6	65.1	60.7	53.4	60.2	47.2	58.5	62	52.6	67.1	0.762409	0.0753062	0.809324	0.885252	0.100883	0.966619	0.829285	0.218229	0.974563	0.966164	0.76925
69	LPC(22:5)[sn1](b)	13.8	15.5	11.5	11.3	13.3	9	14.4	12.1	10.1	15.2	0.527095	0.594775	0.789352	0.731807	0.638364	0.960767	0.652348	0.267925	0.99779	0.618805	0.525983
70	LPC(22:5)[sn2](a)	66.6	73	74.1	87.3	73.5	61	65.2	85.9	100.6	87.1	0.506827	0.0102117	0.486741	0.716821	0.0162101	0.941224	0.529487	0.401121	0.364151	0.437058	0.263158
71	LPC(22:6)[sn1]	600.8	830.6	646.9	840.5	982.5	505.2	700.2	1040.6	926.2	1210.9	0.295845	7.58722e-05	0.0905086	0.57399	0.000192436	0.941224	0.445351	0.273446	0.0169384	0.558408	0.257355
72	LPC(22:6)[sn2]	2206.2	2693.7	2875.7	2892.1	3337.3	2014.2	2561.7	3795.8	3311.3	3973.2	0.133829	2.43227e-06	0.286671	0.370477	8.69489e-06	0.941224	0.633143	0.639072	0.0430113	0.404122	0.16877
73	LPC(26:0)[sn1]	237	220.6	223.5	210.8	201.4	227	218	228.8	201.6	190.8	0.561798	0.0770213	0.990294	0.770563	0.102846	0.997293	0.555434	0.831756	0.880365	0.736347	0.795364
74	LPC(26:0)[sn2]	34.2	33.1	33.9	29.2	28	27.7	36.4	31	18.9	23.1	0.0301808	0.0135476	0.269682	0.144232	0.0210637	0.941224	0.470592	0.706855	0.764504	0.0151341	0.0905501
75	LPC(O-16:0)	36.8	35.4	46.9	57.6	48.7	37.8	61	103.5	105	93.5	2.00927e-08	3.42658e-07	0.0198401	3.37855e-07	1.46761e-06	0.941224	0.971148	0.00563147	8.35497e-06	0.00143014	0.00354561
76	LPC(O-18:0)	13.7	12	16.2	18.5	12.5	17.5	29.2	42.5	49.2	38.8	7.63291e-17	2.25176e-05	0.00452431	1.50374e-14	6.55321e-05	0.706062	0.160151	8.58852e-06	2.8018e-08	1.07802e-07	8.42764e-08
77	LPC(O-18:1)	23.2	26.5	32.6	42	43.6	22.8	34.7	44.4	48	50.4	0.00832942	1.83362e-10	0.347703	0.0525216	2.08116e-09	0.941224	0.699158	0.0751532	0.0169674	0.286773	0.369073
78	LPC(O-20:0)	4.8	4.4	4.6	5.9	5	5.6	5.7	7.5	7.5	5.8	7.21213e-06	0.0190115	0.264119	7.98612e-05	0.0282991	0.941224	0.133343	0.0346181	0.000122381	0.0639658	0.300953
79	LPC(O-22:0)	4.9	3.8	3.9	4.7	3.9	5.5	4.1	4.7	6.5	3.7	0.45552	0.128685	0.916687	0.682529	0.162738	0.997293	0.753301	0.632062	0.678348	0.417168	0.60647
80	LPC(O-24:0)	3.5	2.3	2.6	2.4	2.3	3.7	2.4	3.5	3.8	0.7	0.997809	0.000821756	0.000173258	0.997809	0.00162916	0.078659	0.888726	0.478196	0.184422	0.0311154	4.93161e-05
81	LPC(O-24:1)	0.9	0.5	1.2	1.7	1.6	1.7	1.5	2.4	3	1.5	0.00689666	0.15683	0.655149	0.0455869	0.19348	0.941224	0.258581	0.12692	0.0935608	0.0727124	0.935765
82	LPE(16:0)[sn1]	3052.1	3408.5	3219.1	4284	3795.3	2658.5	3266.5	3572.1	4617.1	4636.3	0.960315	0.0337897	0.711089	0.988742	0.0476414	0.942517	0.621293	0.845848	0.375703	0.676884	0.34795
83	LPE(16:0)[sn2]	298.3	354.8	323	447.8	403.5	272.7	322.5	409.2	475.5	475.9	0.297376	1.78092e-05	0.221143	0.574505	5.28455e-05	0.941224	0.48351	0.355464	0.0871065	0.536718	0.158517
84	LPE(18:0)[sn1]	5904.1	6600.7	7281.8	9146.3	10148.4	6516.5	7066.5	9158.1	9149.4	10980.7	0.0703399	7.04673e-06	0.851867	0.27063	2.30159e-05	0.986601	0.383081	0.684235	0.0811538	0.758521	0.539964
85	LPE(18:0)[sn2]	569.4	741.2	705.3	954.2	1011.2	644.6	687.8	935.4	945.2	1120.3	0.133057	2.47241e-06	0.519297	0.370477	8.76932e-06	0.941224	0.306548	0.547478	0.0755868	0.844603	0.416187
86	LPE(18:1)[sn1]	2626.8	3091.4	3128.1	4439.5	3996.5	2361.5	2992	4403.8	5185.3	4712.7	0.0450062	4.37616e-08	0.119046	0.190961	2.2577e-07	0.941224	0.454404	0.779786	0.0100523	0.155939	0.207675
87	LPE(18:1)[sn2]	1339.5	1452.1	1478.9	1578.3	1458.2	1230.3	1367.7	1528.8	1666.1	1569.8	0.839629	0.000497946	0.371962	0.938895	0.00106135	0.941224	0.219549	0.38766	0.594519	0.396395	0.31138
88	LPE(18:2)[sn1]	931.8	939.2	695.9	787.7	572.6	816.9	877.2	722.7	828.4	668.5	0.674649	0.000132066	0.406969	0.832312	0.000315569	0.941224	0.30578	0.5346	0.636325	0.51609	0.150846
89	LPE(18:2)[sn2]	1733.9	1490.8	1167.5	1181	795.7	1518.4	1581.4	1205.6	1239.1	1080.2	0.224874	0.000572423	0.199163	0.471308	0.0011976	0.941224	0.56722	0.939304	0.818154	0.742449	0.00915695
90	LPE(20:4)[sn1]	756.8	843	650.4	666.2	643.1	702.2	670.9	869.1	762.9	838.6	0.18404	0.945572	0.0426062	0.432923	0.956102	0.941224	0.626403	0.108513	0.0763086	0.238876	0.0324264
91	LPE(20:4)[sn2]	3314.4	3312.6	2657.2	2738.1	2825.8	2771.1	3102.5	2825.2	2816.5	3125.6	0.937397	0.182003	0.992126	0.984259	0.220522	0.997293	0.677784	0.863596	0.887761	0.938987	0.850161
92	LPE(22:6)[sn1]	1328.4	1609.3	1375.2	1373	1188	1291.9	1375.2	1440.2	1430.8	1621	0.485621	0.794178	0.067974	0.700825	0.825073	0.941224	0.920516	0.107504	0.657545	0.794112	0.0115345
93	LPE(22:6)[sn2]	6776.6	7806	6761.9	6640.4	6355.3	6511.2	7129.4	6732.4	7326.2	7524.8	0.427718	0.482123	0.315636	0.658251	0.532564	0.941224	0.819226	0.346779	0.957	0.262643	0.076526
94	LPE(P-16:0)	3.4	10.1	9.9	32.2	33.2	3.1	12.1	31.4	44.9	41.4	0.052745	0.000204513	0.438036	0.21969	0.00047022	0.941224	0.988905	0.684927	0.0279669	0.141057	0.878008
95	LPE(P-18:0)	5.1	4.8	12.6	26	20.3	0	11.3	36.6	42.5	42	0.0180422	2.55421e-06	0.13552	0.0985078	8.92008e-06	0.941224	0.323118	0.464736	0.00955421	0.112728	0.234492
96	LPI(18:0)[sn1]	1866.3	2087.4	2133.8	2632.4	2698.9	2205	2219	2314	2572	2757.3	0.0847682	8.09648e-06	0.620068	0.296037	2.58859e-05	0.941224	0.0578446	0.48748	0.272018	0.909873	0.923786
97	LPI(18:0)[sn2]	65.3	78.9	85	96.5	95.5	70.8	77.4	80.3	98.1	97.5	0.991796	0.0025943	0.993238	0.997809	0.00474925	0.997293	0.801468	0.788447	0.814282	0.830839	0.953389
98	LPI(18:1)[sn1]	421.9	417.4	470.3	713	604.8	458.5	494.4	574.9	710.2	637.9	0.0368389	1.0271e-06	0.750387	0.163969	3.95173e-06	0.95169	0.598041	0.151458	0.0724091	0.745538	0.745171
99	LPI(18:1)[sn2]	87.9	59.1	121.5	153.3	161.2	52.3	90	137.2	160	175.9	0.287561	1.64704e-08	0.402404	0.560313	9.71109e-08	0.941224	0.239227	0.121808	0.412509	0.568717	0.665932
100	LPI(20:4)[sn1]	328.4	428.7	442	543.3	497.1	324.5	390	574.8	569.2	582	0.325437	0.00152823	0.636029	0.588869	0.00291519	0.941224	0.627435	0.453196	0.14236	0.781599	0.562162
101	LPI(20:4)[sn2]	1222.4	1253.2	1428.9	1815.7	1611.8	977	1224.4	1923	2054.6	1915	0.19747	0.000205395	0.161297	0.456255	0.00047022	0.941224	0.239675	0.727435	0.04565	0.358805	0.191426
102	PC(14:0_16:0)	1090.3	1209.3	1206.5	1300.1	1135.1	1133.1	1161.3	929.1	1155.7	897.4	0.0110327	0.0983197	0.254431	0.0665787	0.126691	0.941224	0.791034	0.64327	0.0135386	0.314622	0.0320389
103	PC(14:0_20:4)	589.6	575.1	521	493.5	500.7	605.7	597.7	462.5	483	465.5	0.610372	0.0096754	0.904349	0.785765	0.0156321	0.997293	0.949987	0.664647	0.460377	0.922575	0.484454
104	PC(14:0_22:6)	838.9	1009.6	1004.2	903.6	905.3	868	866.3	860.6	950.3	971.6	0.365057	0.424443	0.0694706	0.621104	0.475795	0.941224	0.693005	0.0361761	0.0552176	0.482668	0.336359
105	PC(15:0_20:3)	1186.8	1056.5	1060.6	1131	917	1117.2	1119.2	1005.7	1132.2	921.9	0.949278	0.00793923	0.931889	0.985287	0.0131069	0.997293	0.562671	0.543732	0.71436	0.952812	0.959388
106	PC(15:0_20:4)	500.5	547	482.8	410.1	370.8	510.2	528	387.2	363.9	375.5	0.210316	3.26758e-05	0.680095	0.467181	9.04563e-05	0.941224	0.974239	0.81372	0.0858082	0.436382	0.899768
107	PC(15:0_22:6)	1298.7	1373	1282.1	1188.6	1062.2	1243	1280.6	1068.2	1173.3	1116.1	0.302088	0.02319	0.568119	0.578684	0.0337815	0.941224	0.634042	0.519805	0.0839886	0.941051	0.597141
108	PC(15-MHDA_18:1)	3421.8	2464.5	3424	4345.5	3210.7	3261.9	3056.6	2887.1	3882.2	3147.8	0.875382	0.0241697	0.235224	0.959804	0.034835	0.941224	0.739857	0.0399349	0.36962	0.533951	0.960615
109	PC(15-MHDA_18:2)	3822.2	3434.9	3714.6	4060.5	3417.5	3536.8	3686.3	3742.7	4444.4	3186.6	0.799314	0.00275936	0.562246	0.913155	0.00497122	0.941224	0.438639	0.41499	0.847137	0.32195	0.402856
110	PC(15-MHDA_20:4)	91.4	87.3	112.2	27.3	136.1	34.7	137.6	87	57.3	87	0.642796	0.818722	0.624085	0.808391	0.84095	0.941224	0.211019	0.437019	0.56793	0.687232	0.692663
111	PC(15-MHDA_22:6)	2354.6	2939.4	3005	3168	2961.2	2584	2791.6	2834.2	3348.2	2840.9	0.973074	0.00126016	0.683951	0.988742	0.00245543	0.941224	0.403173	0.494465	0.49782	0.486293	0.683814
112	PC(16:0_16:0)	5780.5	6911	6448.3	6948.4	6201.5	5910	6572.8	5227.7	6091.9	5472.9	0.0230275	0.120609	0.489019	0.116161	0.152951	0.941224	0.833792	0.533571	0.024442	0.198584	0.207006
113	PC(16:0_18:0)	1395.2	1416	1441.8	1470.5	1365.4	1486.6	1439.2	1275.5	1337.1	1213	0.11042	0.168429	0.237555	0.340035	0.205555	0.941224	0.359285	0.916149	0.085579	0.205623	0.0997141
114	PC(16:0_18:1)	210765	204207	216064	207585	217778	209776	202751	205454	205023	212953	0.146353	0.075329	0.780708	0.38492	0.100883	0.955368	0.863487	0.90429	0.0854749	0.663609	0.459459
115	PC(16:0_18:2)	154251	141128	133348	129453	112220	147297	149341	128969	128344	116137	0.924191	3.70477e-09	0.747213	0.978048	2.62807e-08	0.95169	0.406757	0.418721	0.570875	0.961975	0.61496
116	PC(16:0_18:3)(a)	5738.3	4352.5	4589.9	4695.3	3563.5	5571.3	4653.7	3721.7	4074.5	4007.6	0.503352	0.0100405	0.56517	0.714131	0.0161073	0.941224	0.819557	0.710392	0.22937	0.264447	0.489882
117	PC(16:0_18:3)(b)	6142.9	5627	5156.4	5225.7	4237.6	6682.7	6012.3	4553	5410.6	3843	0.969823	5.99217e-05	0.460128	0.988742	0.000158165	0.941224	0.201708	0.566879	0.329815	0.978273	0.403871
118	PC(16:0_20:3)(a)	28657.5	26412.7	28443.4	26834	25542.2	26091.7	25817.4	30413.8	32516.3	25384.5	0.220896	0.000291682	0.0142407	0.471308	0.000642832	0.935108	0.108656	0.853257	0.229013	0.00172341	0.986009
119	PC(16:0_20:3)(b)	36724.6	36372.5	35755.4	35519.1	34833.9	38562.8	37495.7	35770.7	35908	34406.9	0.342327	0.0211598	0.805676	0.595465	0.0310892	0.966619	0.202862	0.407237	0.991365	0.728877	0.762497
120	PC(16:0_20:5)	19678.5	16605.8	16228.4	16985	13670	19505.7	16812.3	15841.5	17119.6	14046.5	0.950035	6.43681e-05	0.992665	0.985287	0.000167949	0.997293	0.856038	0.806994	0.771417	0.942987	0.794999
121	PC(16:0_22:6)	104079	135647	123593	115818	133696	108072	125038	128352	117644	137590	0.789032	4.28774e-08	0.471867	0.909189	2.23751e-07	0.941224	0.457841	0.133625	0.490463	0.772675	0.615314
122	PC(16:1_18:2)	4250.2	3731.4	3928.2	3887.6	3449.8	4019.2	3989.3	3957.6	3861.3	3229	0.671855	0.0879292	0.944473	0.832312	0.115368	0.997293	0.547243	0.624073	0.86801	0.86847	0.604404
123	PC(16:1_20:4)	1588.9	1933	1962.4	1805.4	1922.1	1694.7	1561	1897.1	1922.7	1854.5	0.314046	0.36811	0.293383	0.586064	0.419905	0.941224	0.807327	0.0184472	0.862787	0.732594	0.778598
124	PC(16:1_22:6)	5164.3	6248.8	6672.3	6005.6	6104.4	5108.5	5274.8	6895.8	6618.4	6776.7	0.671931	1.00513e-06	0.040416	0.832312	3.90027e-06	0.941224	0.925312	0.0150828	0.542235	0.170913	0.13929
125	PC(17:0_18:1)	4343.8	3372.4	4091.5	4457.3	3455.2	4152.6	3706.2	3550.1	3494.1	2985.4	0.0233099	0.000309614	0.119918	0.116293	0.000675793	0.941224	0.64983	0.327707	0.113898	0.0122717	0.0998963
126	PC(17:0_18:2)	2445.9	1820.4	1885.1	1912.9	1783.2	2327	2592.7	1512.3	1796.3	1614	0.802531	0.000237957	0.049337	0.913155	0.000529571	0.941224	0.73227	0.014073	0.0776112	0.585108	0.718002
127	PC(17:0_20:4)	1046.2	1216.8	1126.7	1121.3	1056.5	1150.1	1092	1061.7	1056.2	969.5	0.451655	0.534998	0.650772	0.682529	0.579688	0.941224	0.3202	0.30764	0.674663	0.61044	0.460327
128	PC(17:0_22:6)	1310.4	1522.7	1395.9	1414.5	1407.4	1470	1351.3	1338.1	1402.8	1351.5	0.389067	0.711101	0.453287	0.644659	0.747314	0.941224	0.767689	0.0402761	0.925286	0.969077	0.92386
129	PC(17:1_18:2)	1059.7	900.7	893.2	813.5	679.9	939.3	893.9	876.7	867.2	698.2	0.750192	1.96659e-08	0.46237	0.877802	1.13017e-07	0.941224	0.116606	0.859161	0.767258	0.357858	0.627474
130	PC(18:0_18:1)	44225.6	37768.4	44953.7	50099.6	53362.9	45203.3	39637.2	46818.9	47792	49316.3	0.982123	6.62833e-05	0.608974	0.994588	0.000171958	0.941224	0.77471	0.453213	0.557054	0.625148	0.228661
131	PC(18:0_18:2)	70204	58482.5	54323.1	57445.5	52471.4	72962.4	64154.6	56746.8	54931.8	50029.7	0.855963	6.11099e-06	0.847828	0.943221	2.02479e-05	0.986601	0.73439	0.554552	0.550195	0.613635	0.56682
132	PC(18:0_20:4)	26189.1	26038	21691.6	21491.4	22755.4	27538.1	27043.8	21372.1	19561.4	22982.3	0.932946	2.32693e-08	0.632795	0.98364	1.29512e-07	0.941224	0.494037	0.515722	0.842317	0.208806	0.864151
133	PC(18:0_22:4)	433.4	511.7	607.4	580.3	821.6	459.9	519.3	699.7	748.8	764.9	0.226697	1.72226e-07	0.345152	0.472113	7.97861e-07	0.941224	0.8608	0.860902	0.216603	0.0493691	0.571883
134	PC(18:0_22:5)(a)	1896.1	1863.6	1882.2	2065.2	1945.9	1847	1816.5	1946.4	2153.1	1828.7	0.845306	0.0311272	0.710746	0.939953	0.0441617	0.942517	0.594652	0.708328	0.587871	0.460968	0.334791
135	PC(18:0_22:5)(b)	491.3	595.9	554.6	545.1	561.4	594	484.1	455.6	488.1	547.3	0.299693	0.940488	0.572175	0.576528	0.953084	0.941224	0.444742	0.13245	0.365005	0.621806	0.872471
136	PC(18:0_22:6)	22116.2	24100.5	24060.2	24629.4	27131.6	24507.2	23978	25173.1	23581.3	28096.6	0.330525	0.00269545	0.521102	0.588869	0.00487544	0.941224	0.0896953	0.894738	0.455332	0.511054	0.596711
137	PC(18:1_18:1)	27198.2	24947	39288.6	42736.2	46652.8	25907.5	26372.1	43702.2	47818.3	42324.7	0.617662	1.14865e-10	0.58003	0.792143	1.50019e-09	0.941224	0.652809	0.73246	0.416932	0.267856	0.371293
138	PC(18:1_18:2)	5142.9	5965.6	4909.8	4750.4	5186	5446.3	5758	4848.4	4400.8	5079	0.583271	1.95635e-05	0.726914	0.772026	5.76743e-05	0.948098	0.345393	0.71515	0.839431	0.317764	0.695272
139	PC(18:1_20:3)	337.7	116	408.5	891.7	511.6	359.6	175.6	496.1	594.3	294.1	0.13482	0.132478	0.894811	0.37096	0.166607	0.997293	0.622142	0.936176	0.625823	0.30953	0.164153
140	PC(18:1_22:6)(a)	15986.1	21616.4	23679.4	22704.3	24200.1	16142	18045.7	27357.6	26108.3	26499.7	0.268509	2.27796e-12	0.0238155	0.534663	8.97403e-11	0.941224	0.9146	0.0206827	0.073765	0.0824998	0.298026
141	PC(18:1_22:6)(b)	4638.6	4473.7	4690.6	4667.4	4368.1	5569.7	4242.2	3501.2	4657.4	7318.8	0.938731	0.46568	0.341986	0.984259	0.516916	0.941224	0.324417	0.66521	0.128319	0.894747	0.3133
142	PC(18:2_20:5)	769.9	652.9	664.4	706.9	472.9	794.9	686.3	696	712.2	461.1	0.68168	5.17739e-06	0.972129	0.834185	1.72833e-05	0.997293	0.955791	0.492268	0.823736	0.874397	0.764348
143	PC(20:0_20:4)	400.5	419.5	520.8	585.2	698.3	399.8	442.6	574.1	641.1	723.2	0.33112	2.32727e-07	0.926321	0.588869	1.02581e-06	0.997293	0.829237	0.791167	0.361025	0.409609	0.788728
144	PC(28:0)	137.2	108.4	120.3	119.7	116.1	123.1	122.7	128.4	110.6	103.4	0.568528	0.0337087	0.137274	0.772026	0.0476414	0.941224	0.127664	0.11933	0.457143	0.348481	0.272393
145	PC(31:0)(a)	433.7	397.5	426.3	438.8	316.2	402.5	370.4	311.9	339.4	269.2	0.0015697	0.000433084	0.510982	0.0127258	0.000927454	0.941224	0.502994	0.47269	0.00787498	0.0401831	0.232119
146	PC(31:0)(b)	686.9	790.3	775.7	831.2	721.5	704	761.6	591.1	755.1	623.9	0.0270044	0.097764	0.368349	0.133261	0.126453	0.941224	0.900414	0.628802	0.0102187	0.422059	0.183235
147	PC(31:1)	604.9	468.7	551.5	578.3	424.6	501.6	468.1	383.7	501.6	384.3	0.0190872	0.00497444	0.41436	0.101948	0.00855453	0.941224	0.172045	0.97911	0.0107702	0.345353	0.595358
148	PC(32:1)	32808.8	29843.3	32160.4	36175	31129.4	30211.8	28030.7	29949.4	33056.6	30001.5	0.0391136	0.0211427	0.995096	0.172404	0.0310892	0.997293	0.235056	0.393282	0.28385	0.277799	0.51751
149	PC(32:2)	3244.2	2770.7	3236.1	3337.3	2841.1	2896.5	2744.3	2642.2	3256.2	2692.9	0.0869759	0.0881777	0.65488	0.301428	0.115368	0.941224	0.247107	0.949076	0.0504196	0.810374	0.597654
150	PC(33:0)(a)	911.3	1057.8	1033.3	1198	987.8	974.3	937.2	865	1074.2	841.5	0.0288224	0.0168234	0.479874	0.140703	0.0255539	0.941224	0.584681	0.182302	0.0620367	0.303444	0.151013
151	PC(33:0)(b)	197.7	255.6	232.2	283.8	221.6	236.4	243.6	208.8	204.9	192.5	0.188329	0.403223	0.23305	0.440728	0.456517	0.941224	0.232294	0.78964	0.384623	0.0499668	0.264572
152	PC(33:1)	12033.2	10263.4	11284.9	11767.9	9771	11152.4	10476.3	9991.5	11208.7	9626.8	0.177583	0.00203252	0.568409	0.430859	0.0038289	0.941224	0.28183	0.62935	0.0815202	0.52808	0.866532
153	PC(33:2)	2825.4	2257.3	2314.6	2318.2	1820.3	2491.4	2462.5	1953.9	2211.2	1813.4	0.23588	4.69015e-06	0.361338	0.484568	1.57728e-05	0.941224	0.200908	0.392865	0.0753775	0.653866	0.998169
154	PC(34:5)	131.7	111.8	119.6	121.8	92.7	129.1	108.8	97.8	123.8	89.6	0.366643	0.000119035	0.647878	0.621104	0.000288993	0.941224	0.8647	0.903003	0.0772444	0.801121	0.780862
155	PC(35:5)	220	171.1	175.4	182	125.4	219.9	185.9	150.6	177.5	130.4	0.89563	1.10291e-06	0.712466	0.967006	4.13818e-06	0.942517	0.966716	0.444117	0.223638	0.955188	0.829366
156	PC(36:0)	28.4	25.1	15.7	15.3	14.3	24.3	27.9	14.4	13.3	18.5	0.581789	0.00829177	0.910414	0.772026	0.0135412	0.997293	0.820755	0.658736	0.887248	0.743792	0.319296
157	PC(36:4)(a)	1671.1	1760.6	1508.8	1637.2	1035.6	1930.8	1722.6	1744.6	1659.8	1542.9	0.0291802	0.0231121	0.359592	0.140934	0.0337815	0.941224	0.369161	0.903366	0.349464	0.60959	0.00825752
158	PC(36:4)(b)	64060.3	76315.8	64426.8	62071.4	62957.7	66378.1	73786.7	62485.1	59150.8	68839.5	0.90305	0.000211214	0.5405	0.968316	0.000479456	0.941224	0.584312	0.655945	0.625044	0.540007	0.156986
159	PC(36:6)(a)	929.7	750.1	873.3	927.8	661.8	886.1	741.7	907.3	1037.1	717	0.52207	0.000306325	0.91467	0.727938	0.000671842	0.997293	0.673281	0.964805	0.755688	0.38018	0.638727
160	PC(38:2)(a)	799.8	647.8	682.9	1011	794.2	826.3	658.4	871.4	748.7	589	0.866322	0.26659	0.98398	0.952325	0.312744	0.997293	0.983241	0.923883	0.617274	0.809781	0.778452
161	PC(38:2)(b)	242.2	156.6	584.9	203.3	540.9	154	219.4	439.2	536.9	315.2	0.756397	0.260358	0.756793	0.880524	0.30702	0.9544	0.772102	0.551407	0.334234	0.555515	0.60763
162	PC(38:2)(c)	275	283.1	1088.1	1413.7	1306.9	230.6	408.9	1129	1312.7	1212.5	0.349355	1.09888e-06	0.729178	0.605372	4.13818e-06	0.948098	0.592385	0.226855	0.463616	0.929566	0.505166
163	PC(38:3)	8807.9	8126.1	7687.7	8181	10078	9516.9	8974.4	8928.5	8073	9651.6	0.112382	0.00242494	0.368732	0.34197	0.00445717	0.941224	0.3182	0.184236	0.0477451	0.888349	0.61054
164	PC(38:4)(b)	651.5	928.7	2492.4	3797.8	2650.2	1530.7	1335.2	2928.1	4000.2	3236.4	0.31264	0.00100063	0.492028	0.586064	0.0019666	0.941224	0.101718	0.647712	0.581157	0.676871	0.343158
165	PC(38:5)(a)	18814.2	21775.1	19518.1	19757.2	23865.1	17311.5	20199.7	23310.6	23298	23395.7	0.516195	0.00206779	0.0928692	0.725549	0.00387925	0.941224	0.302668	0.341161	0.0634415	0.0812644	0.852079
166	PC(38:5)(b)	8437.6	6740.8	4942	7154.4	6889.3	6851.2	8333.2	6820.6	7481.2	6485.3	0.59183	0.444411	0.209968	0.781078	0.496952	0.941224	0.161057	0.251386	0.0979475	0.906293	0.72004
167	PC(38:6)(a)	5126.1	5141.7	5312.6	5436.2	4754.3	5000.3	4969.6	6047.1	6247.6	4955.9	0.060366	4.96681e-05	0.0924314	0.240405	0.000132643	0.941224	0.57923	0.529569	0.0322419	0.0211339	0.455171
168	PC(38:7)(c)	881.9	1076.2	1305.1	2192.4	1601.3	1377.7	1062.2	1380.1	1465.4	1698.7	0.494396	0.000324894	0.644407	0.70584	0.00070575	0.941224	0.12595	0.869048	0.835841	0.576394	0.729384
169	PC(39:5)(a)	39.9	87	68.3	71.4	109	48.3	51.4	85.5	103.1	105.4	0.880661	0.00211499	0.509115	0.959804	0.00395147	0.941224	0.617649	0.166192	0.545348	0.404116	0.804809
170	PC(39:5)(b)	225.4	197.9	167.2	259.1	161.6	262.9	162.8	196.7	262.8	117.1	0.933808	0.000375123	0.638325	0.98364	0.000810979	0.941224	0.549176	0.491825	0.549508	0.764346	0.262833
171	PC(40:7)(a)	192.4	283.6	234.6	256.2	277.6	251.9	303.7	231.5	236.8	279.7	0.792458	0.680701	0.644065	0.910825	0.720369	0.941224	0.156262	0.938164	0.499366	0.820159	0.960224
172	PC(40:8)	4934.8	5534.3	5590	5383.1	5011.1	4932	5154.4	5886.4	5685.1	5260.5	0.404172	0.00062192	0.355368	0.650483	0.00128928	0.941224	0.99146	0.185899	0.284666	0.243342	0.382939
173	PC(O-16:0/16:0)	524.7	576.7	684.5	680.5	530.3	765.8	1010.7	1053.2	1100.8	866.9	8.52745e-13	0.0023341	0.904555	4.83933e-11	0.00432523	0.997293	0.00274432	3.09198e-05	0.000282035	0.000140862	0.000159019
174	PC(O-16:0/20:3)	46.4	39.3	50.2	63	36.7	60.3	91.7	84.3	85.8	71.4	2.8245e-08	0.146817	0.375559	4.57972e-07	0.182616	0.941224	0.220609	0.000154614	0.00350743	0.0220818	0.00166936
175	PC(O-16:0/20:4)	641.9	677.7	681.6	595.4	559.9	690.4	890.3	812.8	774.8	697.2	8.94462e-05	0.0786256	0.590746	0.000864012	0.104374	0.941224	0.541914	0.0276025	0.103354	0.00635732	0.0436513
176	PC(O-16:0/22:6)	80.2	82.5	92.5	101.4	77.4	83.6	102.5	95.2	102.2	77.8	0.175371	0.0176633	0.534893	0.430369	0.0267305	0.941224	0.767756	0.0345538	0.7508	0.867706	0.972726
177	PC(O-18:0/18:1)	63.8	64.6	89.5	83.4	67.7	103.4	154.5	187.5	204.9	168.9	3.75615e-16	0.000669159	0.540326	4.26323e-14	0.00136232	0.941224	0.00179104	4.29398e-06	8.62916e-06	9.20731e-07	2.22716e-06
178	PC(O-18:0/18:2)	30.2	30.1	37.5	46.2	34.8	52.1	102.3	103.6	115.7	109.1	7.61779e-10	0.119563	0.911154	1.57203e-08	0.152049	0.997293	0.0228968	0.000859634	0.00178111	0.00115238	0.00105736
179	PC(O-18:0/20:4)	170.4	159.7	154.9	139.1	97.7	209.3	300.4	265.8	253.6	190	1.85172e-13	3.51419e-05	0.0842614	1.20098e-11	9.61109e-05	0.941224	0.123651	1.49118e-05	6.86821e-05	8.65233e-06	2.4519e-06
180	PC(O-18:0/22:6)	115.6	130	140.8	143.9	85.6	192.5	351.2	333.6	370	250.5	2.54051e-17	0.0014404	0.154751	1.15339e-14	0.00275925	0.941224	0.00578187	2.27322e-06	1.68626e-06	7.67475e-08	1.25938e-07
181	PC(O-18:1/18:1)	50.3	71.9	95.5	85.6	75.2	77.2	102.6	98.7	105.2	87.4	0.00360174	0.00166152	0.424003	0.0268064	0.00314305	0.941224	0.00884316	0.0491676	0.716749	0.325943	0.575032
182	PC(O-18:1/18:2)	14.6	14.7	21.8	35.3	17.3	26.4	36.7	27.2	29	24.4	0.000118039	0.292803	0.327983	0.00107179	0.339775	0.941224	0.0165376	0.00120786	0.174164	0.508499	0.266178
183	PC(O-32:1)	81.6	97.4	121	130.8	112.6	112	189	209.6	252	177.4	9.89937e-13	6.10383e-07	0.302638	4.99368e-11	2.43082e-06	0.941224	0.0263791	1.09851e-05	3.25363e-05	1.61315e-05	0.00226573
184	PC(O-32:2)	1.1	1.6	1.3	1.5	0.7	1.3	1.2	1.1	1	1.6	0.402865	0.418868	0.741862	0.650483	0.471737	0.951175	0.25768	0.654874	0.783596	0.54099	0.40553
185	PC(O-34:1)	999.3	1053.5	1240.6	1318.8	1278.4	1160.8	1514.9	1544.5	1702.3	1445.8	2.72167e-06	0.000106719	0.449403	3.0891e-05	0.000260487	0.941224	0.165826	0.000564801	0.0194098	0.0121195	0.209579
186	PC(O-34:2)(a)	12.4	16.8	18.2	21.7	21.7	14.5	31.6	26.9	22.3	29.3	0.0750536	0.028784	0.369149	0.276807	0.0412238	0.941224	0.26572	0.0862954	0.161181	0.34423	0.491963
187	PC(O-34:2)(b)	126.2	130.1	172.3	177	143.8	178	285	309.8	342.6	239.4	6.42788e-15	4.2764e-05	0.176495	4.86376e-13	0.000114881	0.941224	0.0127857	2.74478e-07	5.82522e-06	2.77242e-06	0.000385434
188	PC(O-34:4)	10.6	11.1	13.8	11.7	10.8	11.2	13.2	7.4	10.9	9.3	0.576726	0.953716	0.152265	0.772026	0.962193	0.941224	0.753892	0.265712	0.0303813	0.426159	0.550846
189	PC(O-35:4)	11.6	18.5	13.9	15.1	12.6	12.4	16.7	15.1	13.6	13.6	0.69748	0.0534713	0.710166	0.842572	0.0735636	0.942517	0.493112	0.556296	0.417768	0.503457	0.557306
190	PC(O-36:0)	26.1	21.8	24	24.4	18.3	30	29.2	32.2	32.8	27.9	2.38652e-07	0.0233203	0.515222	3.49509e-06	0.0338257	0.941224	0.226612	0.014125	0.0110586	0.0104025	0.000340489
191	PC(O-36:5)	23.9	29.9	29.6	39.5	30.2	30.5	40.5	37	44.2	36	0.00101506	0.0196742	0.958062	0.00837887	0.0291898	0.997293	0.0674192	0.0628286	0.106892	0.300572	0.283111
192	PC(O-36:6)	10.5	14.6	22.1	19.7	6.4	17.5	22.3	21.6	21	10.4	0.252597	0.000798449	0.527185	0.51196	0.00158989	0.941224	0.27479	0.449477	0.91701	0.465663	0.146315
193	PC(O-38:5)	690.3	848.1	835	816.3	759.6	702.7	952.4	876.6	817.4	778.3	0.317367	0.00663438	0.969418	0.586064	0.0111556	0.997293	0.857407	0.318284	0.547758	0.928879	0.731801
194	PC(O-40:5)	57.7	55.9	62.8	67.8	47.6	73.6	111.2	102.9	112.3	77.2	1.17046e-10	0.0106188	0.387453	2.95215e-09	0.0166815	0.941224	0.091007	3.48052e-05	0.000651942	0.000303693	0.00142717
195	PC(O-40:7)(a)	660.9	736.2	694	789.6	814.4	690.5	739.4	833.3	869.5	877.9	0.00377767	2.7166e-05	0.324248	0.0276623	7.61319e-05	0.941224	0.51297	0.949837	0.00441567	0.118444	0.192721
196	PC(P-16:0/14:0)	7.8	8.9	9.2	8.1	8.5	9.6	8.8	8.7	9.5	8.7	0.485672	0.975249	0.684099	0.700825	0.977402	0.941224	0.237641	0.834655	0.587404	0.323553	0.88223
197	PC(P-16:0/16:0)	76.7	90.1	97.1	88.7	78.7	97.1	97.8	98.5	101.4	97.6	0.000130933	0.161466	0.293415	0.00116556	0.198123	0.941224	0.00326414	0.266036	0.727596	0.0881244	0.00734034
198	PC(P-16:0/16:1)	1.4	1.8	1.5	1.8	1.4	1.6	2	2	2.4	4.1	0.00516116	0.16349	0.224247	0.0360487	0.200066	0.941224	0.597754	0.591515	0.416209	0.269835	0.00112314
199	PC(P-16:0/18:1)	36.2	37.5	49.9	44.2	40.2	44.3	48.2	48.1	49.9	41.8	0.0105388	0.0417178	0.338307	0.0646568	0.0580978	0.941224	0.0744911	0.0205771	0.757569	0.147969	0.628426
200	PC(P-16:0/18:2)	18.9	21.6	20.6	30.3	18.5	21.3	29.8	33.1	37.9	29.3	3.90072e-07	0.00394057	0.288837	5.36645e-06	0.00696117	0.941224	0.456129	0.0454972	0.000621164	0.00708548	0.00200957
201	PC(P-16:0/18:3)	0.8	0.9	1.2	1.1	1.1	0.6	1.4	0.6	1	1.2	0.20227	0.7861	0.556814	0.456868	0.818553	0.941224	0.282399	0.542158	0.103958	0.916829	0.517747
202	PC(P-16:0/20:4)	362.9	397.4	390.5	371.6	296.4	375	410.7	375.4	374.4	331.9	0.385547	0.000629862	0.825563	0.641166	0.00129103	0.978045	0.717538	0.628191	0.627323	0.738464	0.219981
203	PC(P-16:0/20:5)	17.3	18	19.1	23.2	14.3	19.3	23.6	24.2	27.1	19	1.10274e-06	8.41216e-07	0.687867	1.3531e-05	3.32098e-06	0.941224	0.227362	0.00590846	0.00964115	0.064556	0.00323291
204	PC(P-16:0/22:6)	111.2	144.7	149.4	134	115.9	132.1	220.9	229	229.7	205.6	1.12224e-09	0.00072042	0.141454	2.03798e-08	0.00145365	0.941224	0.258717	0.00595282	0.00205673	2.19405e-05	0.000159212
205	PC(P-18:0/20:4)	22.1	19.4	26.1	21.7	15.9	25.3	37.6	30.7	34.2	27.9	0.113714	0.419783	0.973965	0.34197	0.471737	0.997293	0.868721	0.419682	0.550945	0.306477	0.350732
206	PC(P-18:0/22:6)	32.1	41	61.4	59.2	31.6	57.6	158.7	166.5	163.8	150.5	1.34032e-15	0.00128521	0.108174	1.21701e-13	0.00249353	0.941224	0.026042	3.72937e-06	2.61054e-05	9.13242e-07	1.96829e-07
207	PC(P-18:1/18:1)	1.1	2.3	5.9	4.3	1.6	2.8	5.7	9.8	18.1	15.1	0.000750159	0.00971253	0.107591	0.00630689	0.0156365	0.941224	0.155524	0.887031	0.502058	0.00158664	0.0120457
208	PC(P-18:1/22:6)	1465.7	1581.9	1414.2	1441.6	1147.6	1891.1	1441.2	1326.4	1413.7	1239.8	0.407156	1.05122e-06	0.0139712	0.650483	4.01053e-06	0.935108	0.00160578	0.187457	0.453834	0.739119	0.331715
209	PC(P-20:0/20:4)	46.1	47.8	52.6	54.3	33.2	60	83.1	79.9	93.4	58	9.05646e-12	5.18994e-05	0.365623	2.76558e-10	0.000137791	0.941224	0.0426547	0.000133747	0.00183649	1.53011e-05	8.51878e-05
210	PC(P-36:3)	9.2	11.2	11.2	4.5	7.3	9.5	2.6	9.7	7.7	13.4	0.580958	0.567932	0.620547	0.772026	0.613907	0.941224	0.993584	0.0951683	0.956426	0.803961	0.873197
211	PC(P-38:5)(a)	215.7	251.3	271.5	265.1	237.6	269.9	402.5	414.6	444.6	372.3	1.86234e-10	0.00462168	0.402186	4.22752e-09	0.00800856	0.941224	0.090528	0.000617709	0.000982532	3.98531e-05	0.000812573
212	PC(P-38:5)(b)	48.4	55.5	52.9	55.8	45.7	55	75.1	66.6	85.3	66.5	7.06947e-05	0.254505	0.361593	0.000713231	0.301574	0.941224	0.51674	0.0820359	0.198	0.00138356	0.0196759
213	PE(15-MHDA_20:4)	9.6	16.3	9.8	9.8	17.2	8.1	22.5	10	12.7	14.3	0.90433	0.182149	0.992449	0.968316	0.220522	0.997293	0.985967	0.978462	0.98446	0.636803	0.837266
214	PE(15-MHDA_22:6)	2.2	14.8	9.5	1.3	15	6.9	10.4	76.2	23.4	3.3	0.00233052	0.0786157	0.478829	0.0179332	0.104374	0.941224	0.279903	0.28336	0.00913358	0.0427735	0.759704
215	PE(16:0_16:1)	3566.2	3247	3002.8	3350.1	2196.4	2965.8	2872.8	2438.3	3401.5	2244	0.130051	2.12272e-05	0.64293	0.36902	6.21753e-05	0.941224	0.218591	0.410805	0.0960238	0.886411	0.958954
216	PE(16:0_18:1)	3986.7	4245.9	4146.8	4595.7	3275.1	4073	4002.2	3703.4	4583.4	3008.8	0.419611	4.0028e-05	0.86425	0.654652	0.000108171	0.990832	0.795251	0.600874	0.282559	0.917482	0.46016
217	PE(16:0_18:2)	10715	9848	7196.9	7417.4	4869.1	10246.1	9805.8	6611.9	7574.6	5571	0.973498	6.36572e-09	0.868266	0.988742	4.22626e-08	0.992294	0.772511	0.84384	0.557571	0.700482	0.42846
218	PE(16:0_20:3)	4599.5	4028.5	3112.5	3822.9	2261.4	4137.8	4172.6	2780.2	3966.8	2440.9	0.425437	0.00868447	0.528863	0.656967	0.0140812	0.941224	0.753871	0.991911	0.0579662	0.858361	0.831851
219	PE(16:0_20:4)	32254.5	38842.7	32358.8	30098.9	26483	30266.1	32921.1	31678.4	32854.9	29615.9	0.677505	0.00021671	0.0609227	0.833569	0.00048706	0.941224	0.415533	0.0225286	0.73426	0.213565	0.179255
220	PE(16:0_22:6)	74418.1	92498.7	71407.6	73241.8	59606.6	74252.9	81325.7	68139.1	80136.2	69817.8	0.673753	0.000180778	0.176871	0.832312	0.000427464	0.941224	0.992436	0.163517	0.587073	0.266072	0.0809329
221	PE(17:0_20:4)	19.8	17.3	18.5	15.4	16.1	16	18.1	23.1	21.1	18.5	0.403771	0.826798	0.889225	0.650483	0.847328	0.997293	0.817529	0.86192	0.832801	0.244571	0.582187
222	PE(17:0_22:6)	2.1	18.4	8.8	32.4	21.6	39.2	10.8	87	64.8	23.2	0.00705767	0.652343	0.0875464	0.045774	0.69522	0.941224	0.146006	0.36511	0.000652403	0.568671	0.735457
223	PE(18:0_18:1)	6451.7	6411.9	6685.5	7432.6	6384	6379	6190.4	6570.6	7408.8	6352.8	0.765196	0.00827256	0.999095	0.886222	0.0135412	0.999095	0.910689	0.720755	0.772761	0.991739	0.897553
224	PE(18:0_18:2)	10366.6	8256.8	6471.6	7388.8	5318.8	10857.7	9993.6	6904	7458	5555.9	0.33119	3.43935e-09	0.963251	0.588869	2.51849e-08	0.997293	0.75662	0.276025	0.658741	0.927128	0.79461
225	PE(18:0_20:3)(a)	8171.1	8102.3	6558.3	6196.6	5814.6	8163.2	7770	7345.4	6493.8	6397.5	0.332049	8.72362e-07	0.674178	0.588869	3.41425e-06	0.941224	0.920034	0.568094	0.170358	0.654721	0.321877
226	PE(18:0_20:4)	76349.8	74590.9	63547.1	59772	54439.3	75742.9	72933.2	67475.5	61762.3	61043.2	0.378552	1.49957e-06	0.767456	0.631848	5.535e-06	0.955368	0.998063	0.704602	0.44213	0.701572	0.17867
227	PE(18:0_22:4)	574.4	568.1	473.9	462.9	439.1	522.8	508.9	384	376.1	409.9	0.00232998	2.50352e-05	0.787237	0.0179332	7.10375e-05	0.960767	0.398644	0.243673	0.0354975	0.0496072	0.440993
228	PE(18:0_22:5)(a)	1461.4	1446.4	1304.9	1437.3	1163.1	1360.8	1484	1279	1486.3	1201.9	0.952186	0.00634368	0.960039	0.985287	0.0107064	0.997293	0.588613	0.702709	0.826931	0.724552	0.941406
229	PE(18:0_22:5)(b)	343.4	344	287.9	279.4	216.3	383.2	305.7	194.6	237.3	185.6	0.31885	0.0147323	0.968319	0.586065	0.0226727	0.997293	0.964373	0.666844	0.450267	0.807015	0.392161
230	PE(18:0_22:6)	22027.3	21187.7	17636.8	18113.5	15987.6	22792.4	22029.6	17111.5	19135	17558.4	0.495954	0.000154864	0.952235	0.70584	0.000368105	0.997293	0.643108	0.855328	0.73299	0.548967	0.505982
231	PE(18:1_18:1)	3741.4	3939.5	4455.6	5455	4279.3	3351.7	3791.5	4506.5	5597.2	4143.4	0.637808	0.0001838	0.931587	0.805819	0.000432009	0.997293	0.36797	0.732403	0.970515	0.756255	0.707196
232	PE(18:1_18:2)	7058.7	6664.9	6192.3	6109.9	4500.5	6642.6	6568.7	6431.2	7626.9	4909.1	0.222851	7.92369e-06	0.465141	0.471308	2.56604e-05	0.941224	0.708346	0.926208	0.786401	0.0488544	0.382821
233	PE(18:1_22:6)(a)	14299.2	18681	15701.8	15710.1	15100.5	12824.6	15402.1	17294.4	20770.5	16844.8	0.521322	0.000624838	0.0118816	0.727938	0.00128944	0.935108	0.110223	0.103552	0.34474	0.0104162	0.300143
234	PE(18:1_22:6)(b)	4088.6	3994.8	3335.6	3642.2	2623.5	4423.6	4216.8	2630.1	3477.1	2739.7	0.638976	8.87157e-06	0.526544	0.805819	2.79701e-05	0.941224	0.671244	0.746225	0.0922616	0.685159	0.777844
235	PE(38:5)(a)	20532.3	25665.8	21743.6	21826.8	19315.1	19686.5	22052.6	21848.9	25922.6	20725.9	0.630689	0.00388339	0.0846357	0.802052	0.00688695	0.941224	0.674815	0.0873607	0.936222	0.0327659	0.370995
236	PE(38:5)(b)	8367.8	7411.3	6977.6	6685.5	4327.1	8262.7	7851.5	6353	6728.5	4946	0.952733	3.74336e-06	0.958532	0.985287	1.28749e-05	0.997293	0.871291	0.909571	0.659053	0.982099	0.529051
237	PE(O-16:0/18:2)	4	2.4	9.2	4.9	1.4	5.6	34.8	17.7	35.1	15.2	0.000111878	0.230033	0.592908	0.00103658	0.273746	0.941224	0.679715	0.0130634	0.0506794	0.0765568	0.0219257
238	PE(O-16:0/20:4)	21.4	23.3	17.3	16.8	15.5	17.6	19.4	20.1	18.9	19.4	0.718677	0.817718	0.29698	0.859686	0.84095	0.941224	0.213724	0.433993	0.276887	0.519674	0.25123
239	PE(O-16:0/22:4)	27.2	35.2	32.1	31.3	37.4	27.9	41.2	38.6	38.2	24.2	0.894013	0.273742	0.59482	0.967006	0.319482	0.941224	0.777448	0.589292	0.542983	0.798157	0.161875
240	PE(O-16:0/22:6)	6	6.9	6.3	6.2	6.3	6.6	11.1	9.2	13	7.6	0.599075	0.970335	0.638467	0.781551	0.97679	0.941224	0.527836	0.915329	0.913601	0.164878	0.520595
241	PE(O-18:0/20:4)	87.4	99	113.1	96.7	62	112.7	167.8	184.9	211.5	125.2	6.54018e-12	3.14601e-05	0.142747	2.28403e-10	8.76249e-05	0.941224	0.0909387	0.0011663	0.000601155	3.13982e-06	1.8229e-05
242	PE(O-18:0/22:5)(a)	123.2	125.7	131.9	134.5	93.3	136	172.2	169.9	184.4	131.3	4.18698e-08	1.5521e-05	0.380837	6.3363e-07	4.66658e-05	0.941224	0.308764	0.00262109	0.0115632	0.00102504	0.00089104
243	PE(O-18:0/22:6)	55.9	56.9	75.1	59.6	48.7	84.4	139.7	132.8	124.3	79.2	4.6242e-10	0.00742678	0.507804	9.99708e-09	0.0123508	0.941224	0.0329324	8.25048e-05	0.00354551	0.000102102	0.00843617
244	PE(O-18:1/22:6)	43	44.3	36.3	39	27	43.7	81.8	64.4	68.5	57.6	8.22752e-10	0.0139626	0.014418	1.62404e-08	0.0215612	0.935108	0.917043	0.00239339	0.000275268	0.000172616	7.9745e-06
245	PE(O-34:1)	37.1	50.8	73.2	87.8	62.3	62.1	109	128.6	156.3	101	5.91377e-12	1.39658e-09	0.809164	2.23738e-10	1.11237e-08	0.966619	0.0024731	1.79534e-05	0.000309201	0.000526099	0.00341173
246	PE(O-36:5)	7.6	9.8	12.1	18.6	3.6	9.4	18	18.9	18.2	13.7	0.00454352	0.0168295	0.250622	0.0322306	0.0255539	0.941224	0.445653	0.108222	0.384737	0.994916	0.00256761
247	PE(O-38:5)(a)	160.2	183.9	178.3	204.1	157.8	170.9	210	214	212.8	181.7	0.0161498	0.0103215	0.869896	0.0920636	0.0162707	0.992294	0.597616	0.247801	0.0804187	0.644	0.160071
248	PE(O-38:6)(b)	68.3	92.3	93.5	103.1	87.2	118.4	158.4	160.7	138.3	108.1	2.0865e-06	0.0532303	0.444356	2.4289e-05	0.0734546	0.941224	0.00132722	0.0169072	0.00262669	0.143672	0.273488
249	PE(P-16:0/18:1)	245.6	276	286.2	292.6	218.5	304.8	360.3	368.6	421.9	304	1.02389e-05	0.0138051	0.94935	0.000108103	0.0213908	0.997293	0.113624	0.0620726	0.0458432	0.0111089	0.0199427
250	PE(P-16:0/18:2)	206.8	191.9	194.3	205.9	79	240.8	348.2	273.8	317.9	173.5	0.000106715	9.57448e-05	0.238838	0.00100935	0.000238836	0.941224	0.994358	0.016095	0.131931	0.0551855	0.0024088
251	PE(P-16:0/20:3)(a)	183.6	184.2	167.6	210.7	131	215.6	244.3	190.1	198.1	129.7	0.0423217	4.50789e-07	0.498301	0.182158	1.86053e-06	0.941224	0.177642	0.0380337	0.305096	0.828452	0.854378
252	PE(P-16:0/20:4)	3040.6	3362.6	3001.8	2790.5	2385.8	3159.5	3591.3	2927.3	2742.6	2562.1	0.453804	6.92509e-05	0.954778	0.682529	0.000178636	0.997293	0.660951	0.568695	0.89747	0.995765	0.389003
253	PE(P-16:0/20:5)	335.4	318	303.1	354.9	216.4	336.1	379.1	342.6	403.1	242.5	0.0310254	3.75999e-07	0.906152	0.146724	1.58059e-06	0.997293	0.901989	0.160911	0.297896	0.219089	0.367408
254	PE(P-16:0/22:4)	382.6	420.3	345	342.1	315.3	412.1	389.2	343.5	323	300	0.623035	0.00165219	0.813323	0.796783	0.00313847	0.966619	0.4653	0.399565	0.939753	0.687207	0.552588
255	PE(P-16:0/22:5)(a)	1026.6	1192.7	1114.3	1290.3	1003.3	1053	1278.8	1140.7	1274.5	1032.7	0.408343	0.000265929	0.989762	0.650483	0.000588935	0.997293	0.78644	0.470318	0.76169	0.964742	0.691615
256	PE(P-16:0/22:5)(b)	80.4	101.9	77.7	76.7	46.2	97.4	108	62.8	54.6	56.8	0.718871	0.0241122	0.640297	0.859686	0.034835	0.941224	0.797558	0.939164	0.595839	0.308513	0.269721
257	PE(P-16:0/22:6)	1354.3	1657.6	1590.3	1588.2	1361.1	1472.4	2263.9	1905.3	2029.6	1787.4	1.02015e-06	0.00053316	0.49796	1.29405e-05	0.00112584	0.941224	0.325399	0.00189612	0.0543117	0.00590988	0.00487514
258	PE(P-18:0/18:1)	129.2	138.7	147	153	132.9	177.1	188.7	200.2	252.7	218.6	2.64359e-11	0.0179556	0.470952	7.05994e-10	0.0270826	0.941224	0.00451023	0.0097781	0.00404291	2.88139e-05	2.32656e-05
259	PE(P-18:0/18:2)	126.7	112.7	110.9	109.8	44.6	171.8	210.4	192.7	241.7	147.7	9.13739e-12	2.37758e-05	0.0454902	2.76558e-10	6.78881e-05	0.941224	0.0836924	0.00322214	0.00236283	7.14134e-05	7.65795e-08
260	PE(P-18:0/20:3)(a)	75.2	74.4	63.2	62.2	42.7	101.1	104.6	88.5	99.6	56	8.60088e-06	8.71492e-06	0.827245	9.29715e-05	2.76683e-05	0.978045	0.0806857	0.0913451	0.039303	0.00246456	0.0480314
261	PE(P-18:0/20:4)	1443	1498.8	1321.1	1161.6	839.3	1738	1900.5	1499.6	1457.5	1303.3	1.02612e-06	7.53048e-08	0.213796	1.29405e-05	3.67617e-07	0.941224	0.0894399	0.0494239	0.171342	0.0144447	2.98546e-05
262	PE(P-18:0/20:5)	196.8	181.3	171.8	181.2	108.1	222.9	270.6	230.5	268.2	167	4.54402e-09	1.19407e-08	0.241551	7.93456e-08	7.3258e-08	0.941224	0.292611	0.000890307	0.00894104	0.000330646	0.000241696
263	PE(P-18:0/22:4)	333.6	313.5	242.5	211.7	165.8	323.3	314.1	255.4	237.1	230.6	0.0540227	1.42305e-10	0.0836742	0.222966	1.70017e-09	0.941224	0.683327	0.886905	0.568812	0.19512	0.00180624
264	PE(P-18:0/22:5)(a)	341.6	432.3	313.4	178.1	241	472.9	545.3	484.7	454.7	291.4	0.0162227	0.054526	0.206089	0.0920636	0.074788	0.941224	0.136182	0.775222	0.107039	0.00902978	0.670114
265	PE(P-18:0/22:5)(b)	179.5	27.2	119.6	102.7	25.1	23.6	145.2	30.1	136.7	24.9	0.83956	0.974901	0.302836	0.938895	0.977402	0.941224	0.160745	0.112539	0.799763	0.567853	0.955605
266	PE(P-18:0/22:6)	665.1	708.2	659.6	770.3	473	776.5	1390.2	1153.3	1088.5	957.5	4.47004e-12	0.00262462	0.0443729	1.84491e-10	0.00478546	0.941224	0.274674	2.36119e-05	3.99118e-05	0.00135783	1.65665e-06
267	PE(P-18:1/18:1)(a)	133.6	160.4	184.2	191.5	171.2	152.1	161.2	171.8	170.2	145.2	0.489342	0.087995	0.651637	0.703042	0.115368	0.941224	0.390218	0.987664	0.578191	0.415663	0.262174
268	PE(P-18:1/18:2)(a)	39.7	31.6	41.2	46.4	27.1	39.7	45.3	32.6	47.6	35.5	0.214556	0.173484	0.334767	0.46843	0.211158	0.941224	0.589136	0.0919815	0.342211	0.977473	0.165223
269	PE(P-18:1/18:2)(b)	22.3	20.4	22.6	19.2	14.6	18.2	28.4	23.9	26.9	16.7	0.0944558	0.102819	0.694516	0.313054	0.131863	0.941224	0.891338	0.178365	0.863877	0.139922	0.345408
270	PE(P-18:1/20:3)(a)	13	14	11.2	10.8	3.7	11.9	10.1	12.9	13.7	8.6	0.997261	0.80401	0.63629	0.997809	0.83338	0.941224	0.187486	0.849805	0.973643	0.652938	0.463495
271	PE(P-18:1/20:4)(a)	754.5	908.6	828.8	898.7	930.3	710.6	872.8	661.1	685.8	774.4	0.000450903	0.0592065	0.548293	0.00386246	0.0807199	0.941224	0.562618	0.357219	0.0195368	0.0146366	0.0688294
272	PE(P-18:1/20:4)(b)	260.5	321.9	258.8	238.2	185	228.4	298.9	192.5	179	171.6	0.00907622	1.50064e-05	0.767757	0.0564466	4.54194e-05	0.955368	0.341997	0.387931	0.0457583	0.0957252	0.7079
273	PE(P-18:1/20:5)(a)	72	56.7	81.3	93.1	71.3	63.8	74.4	63	75.5	64.4	0.173917	0.2726	0.283753	0.430369	0.31897	0.941224	0.471012	0.199511	0.109827	0.241329	0.330108
274	PE(P-18:1/20:5)(b)	20.2	24.5	33.3	29.1	14.1	17.4	22.1	16.9	16.8	16.6	0.0342303	0.230333	0.122661	0.156975	0.273746	0.941224	0.739491	0.899159	0.0794723	0.00418955	0.747178
275	PE(P-18:1/22:4)(a)	80.3	96.6	97.4	82.5	92.4	61.6	73.2	69	55.1	73	0.000285006	0.255075	0.921309	0.00248832	0.301574	0.997293	0.130172	0.105346	0.106246	0.0170915	0.229288
276	PE(P-18:1/22:5)(a)	186	215.8	215.3	267.6	241.9	156	197.8	214.7	206.6	209.6	0.016834	0.00426854	0.556766	0.0932029	0.0074823	0.941224	0.0717979	0.301189	0.820215	0.059104	0.288076
277	PE(P-18:1/22:5)(b)	49.8	94.8	76.1	82.7	46.4	58.9	64.1	51	58.3	53.7	0.486255	0.0903448	0.21526	0.700825	0.117864	0.941224	0.699952	0.252593	0.114722	0.493771	0.163889
278	PE(P-18:1/22:6)(a)	422.2	491.1	581.1	593.9	679.6	428.2	631.5	528.9	546.3	618.5	0.991406	9.83363e-08	0.0492344	0.997809	4.65049e-07	0.941224	0.855124	0.00938856	0.307331	0.390802	0.30188
279	PE(P-18:1/22:6)(b)	424.4	539	593.1	595.1	678.2	442.5	648	547.4	552.6	632	0.972045	6.54041e-08	0.259424	0.988742	3.26302e-07	0.941224	0.602524	0.0808416	0.369525	0.446489	0.441776
280	PE(P-20:0/18:1)	9.2	8.5	7.7	10.4	11	9.7	9.4	7.1	9	10.1	0.946502	0.48533	0.752548	0.985287	0.534805	0.95169	0.563128	0.476978	0.713298	0.396985	0.656665
281	PE(P-20:0/20:4)	66.9	67.5	50.8	45.8	50.7	67.8	59.3	45.3	41.4	50.7	0.210952	6.15464e-06	0.837984	0.467181	2.02479e-05	0.980527	0.816924	0.257892	0.322772	0.51397	0.966488
282	PE(P-20:0/22:6)	69.2	88.6	66.8	68.5	65.4	96.9	100.2	73.8	72.1	76.3	0.0137622	0.0183562	0.686588	0.0801029	0.0275951	0.941224	0.017727	0.317832	0.529578	0.603	0.260228
283	PE(P-20:1/20:4)	21.5	18.5	15.9	17.6	16.2	18.8	18.7	14.5	12.5	12.6	0.0714648	0.150896	0.774545	0.272647	0.187176	0.955368	0.781019	0.976009	0.124875	0.309439	0.218045
284	PE(P-20:1/22:6)(a)	9.8	11.9	13.5	10.5	11.4	8.7	7.4	10.3	9.7	9	0.335013	0.810033	0.459507	0.591812	0.83771	0.941224	0.851689	0.077472	0.836761	0.547808	0.328729
285	PI(16:0/20:3)(a)	1935.7	1829.3	1648.2	1739.4	1437.3	1758.1	1785.9	1581.5	1869.4	1632	0.983635	0.0800766	0.618438	0.994588	0.105991	0.941224	0.370349	0.816321	0.598961	0.504016	0.306288
286	PI(16:0/20:3)(b)	2638.9	3227.1	3260.9	3397.5	2817.4	2414.2	2749	3037.9	3436.9	2883.7	0.198279	0.0116524	0.575992	0.456255	0.0181793	0.941224	0.283352	0.0743821	0.616463	0.845396	0.860991
287	PI(16:0_16:1)	495.1	542.6	620.6	593	490.5	464.7	515.7	487.9	630.5	467.1	0.109614	0.0187122	0.511576	0.340035	0.0279559	0.941224	0.420737	0.519764	0.0370943	0.650609	0.536377
288	PI(16:0_20:4)	6496.4	6415.1	5093.1	5492.3	4346.4	6003.4	5919.7	5095.7	5557.7	5004.5	0.846185	1.20553e-06	0.385754	0.939953	4.48616e-06	0.941224	0.335492	0.329871	0.937065	0.947064	0.130504
289	PI(18:0/20:2)	23.9	0	24.3	18.3	21.6	20.5	8.6	0	0	0	0.0933768	0.534066	0.572096	0.313054	0.579688	0.941224	0.272685	0.476401	0.349377	0.35045	0.135849
290	PI(18:0_20:3)(a)	5357.4	4767.4	4589.2	4870.2	5079.4	4326.1	5289.7	4384.8	5297.9	5115.8	0.449968	0.592636	0.280513	0.682529	0.637575	0.941224	0.0230207	0.673444	0.825351	0.702089	0.976544
291	PI(18:0_20:3)(b)	19473.5	26286	25908.7	29495.4	29686.2	21722.9	23746.3	28989.4	30602.6	29075.7	0.881105	0.000932833	0.554241	0.959804	0.00184133	0.941224	0.571197	0.184751	0.403076	0.687155	0.802402
292	PI(18:0_20:4)	45045.8	44776.2	38103.5	38875.1	36541.9	43372.5	43998.8	37140	39346	37398.7	0.752279	1.30418e-05	0.940892	0.877981	3.97381e-05	0.997293	0.609789	0.744059	0.637776	0.8213	0.647277
293	PI(18:0_22:4)	420.8	441.9	526.9	557.7	729.1	440	455.3	530.5	647.5	695.6	0.604489	1.86753e-07	0.735089	0.78435	8.47859e-07	0.948098	0.687081	0.791742	0.947983	0.188454	0.644863
294	PI(18:0_22:5)(a)	465.3	464.1	481	478.2	488.3	437.3	447.6	495.3	641	563.1	0.17503	0.871418	0.261353	0.430369	0.887049	0.941224	0.837492	0.969901	0.807761	0.0105393	0.606675
295	PI(18:0_22:5)(b)	479.7	635.3	536.5	495.2	532.2	543.4	563.6	457.1	468.3	549	0.441434	0.77218	0.517284	0.674785	0.805907	0.941224	0.485371	0.101155	0.497973	0.787663	0.817814
296	PI(18:0_22:6)	1103	1110.7	1178.9	1145	1311.7	1059.7	1268.1	1216.2	1293	1273.6	0.336779	0.196919	0.832712	0.592627	0.236511	0.979407	0.945452	0.255394	0.835116	0.33169	0.809986
297	PI(18:1/18:2)	481.7	424.2	408	395.5	298.2	472.1	541.7	551.1	425	324.3	0.118963	0.000631296	0.59209	0.351626	0.00129103	0.941224	0.986759	0.120981	0.0961532	0.82927	0.92121
298	PI(34:0)	13.4	10.6	19	6.4	9.3	12	10.7	11.3	13.3	11.1	0.466245	0.704783	0.363181	0.693668	0.742394	0.941224	0.67601	0.740625	0.0589537	0.344164	0.864875
299	PI(34:1)	843.7	921.8	1011.4	902.8	855.1	739.2	872.7	865.7	979.4	816.8	0.146677	0.0402455	0.537461	0.38492	0.0563933	0.941224	0.229909	0.559797	0.118417	0.442502	0.469228
300	PI(36:1)	1196.2	1186.9	1715.5	1816.9	2103	1200.4	1168.2	1795.6	1981	2021	0.907664	1.97112e-09	0.798433	0.969599	1.51676e-08	0.964441	0.960031	0.702266	0.659532	0.396476	0.448595
301	PI(36:2)	1301.1	1147.4	1023.5	1076	920.5	1391.2	1130.3	868.5	1017.5	873.4	0.224383	2.29397e-05	0.588177	0.471308	6.63351e-05	0.941224	0.595316	0.881403	0.0823289	0.497045	0.519292
302	PI(38:5)(a)	4633.2	4236.3	3927.4	4565.5	3524.7	3916.7	4351.7	5183.3	5030.9	4263.8	0.0128902	0.00861451	0.00466561	0.0760018	0.0140179	0.706062	0.0618073	0.688954	0.000982447	0.205132	0.0229372
303	PI(38:5)(b)	5107.6	4384.5	3912.2	4510.4	3468.5	5033.6	4573	3606.6	4637.6	3618	0.728274	2.70105e-05	0.902729	0.867813	7.61319e-05	0.997293	0.942587	0.668332	0.476362	0.70732	0.591923
304	PI(38:6)	1758.6	2066.3	1740.1	1901.9	1696.7	1796.8	1965.2	1812.4	1955.4	1875.2	0.522705	0.325567	0.919299	0.727938	0.37325	0.997293	0.910725	0.716402	0.735046	0.733222	0.335206
305	PS(36:1)	3390.1	3224.2	3077.7	3012.1	2714.2	3019.5	3047.6	2746.4	2910.3	2569.4	0.119274	0.050406	0.943208	0.351626	0.0697693	0.997293	0.284979	0.545023	0.22651	0.880365	0.651019
306	PS(38:3)	2681.2	2160.3	1659.4	1666.7	1396	2183	2003.1	1616.4	1632.6	1367.1	0.181265	6.13486e-09	0.778838	0.430859	4.15706e-08	0.955368	0.102183	0.422652	0.831026	0.94099	0.879152
307	PS(38:4)	8965.2	7723.1	6594.8	6411.1	5732.8	7045.5	7224.8	6618	6344.8	5664.2	0.27632	0.00217653	0.648934	0.545431	0.00404976	0.941224	0.0777868	0.576883	0.912488	0.788631	0.854436
308	PS(40:5)	432	513.5	364.3	505.7	411.4	530.8	432.4	574.9	323.1	369.5	0.833854	0.72046	0.680646	0.937053	0.755402	0.941224	0.865227	0.559526	0.235437	0.482712	0.835969
309	PS(40:6)	15694.5	12596.7	9711.4	8252.5	6261.1	12802.1	10846	8285.4	8163.8	6759.1	0.262548	4.78294e-08	0.77114	0.52742	2.43984e-07	0.955368	0.271249	0.37582	0.363791	0.774084	0.828392
310	PG(16:0_18:1)	1534.3	1136	1249.1	909.5	971.2	1220.4	1158.4	923	867.4	808.3	0.00305572	4.03978e-06	0.233058	0.0231216	1.37899e-05	0.941224	0.0578813	0.854362	0.00901178	0.743464	0.0627318
311	PG(16:1_18:1)	19.9	16.5	21.1	22.4	36.1	18	22.2	23	22.9	30.3	0.796391	0.0103157	0.630928	0.913034	0.0162707	0.941224	0.769765	0.266079	0.624839	0.925665	0.304787
312	PG(18:0_18:1)	156.9	138	134.3	141.1	176.1	146.6	134.6	102.4	112.2	126.3	0.00675664	0.138878	0.659276	0.0455869	0.173216	0.941224	0.66636	0.637325	0.0762871	0.193484	0.0336198
313	PG(18:1_18:1)	239.2	174.6	148	145.9	146	220.7	191.5	159.8	105.1	128.3	0.395226	1.7558e-06	0.4532	0.650118	6.37708e-06	0.941224	0.638251	0.561782	0.515549	0.126569	0.346456
314	COH	289744	235560	251018	315975	328198	292472	307866	274432	322018	297084	0.133798	0.0156426	0.071358	0.370477	0.0239116	0.941224	0.895538	0.00360474	0.365465	0.770154	0.282105
315	CE(14:0)	5738.1	2749.9	2680.5	4486.5	2282.3	5111.8	4512.8	2314.3	3225.1	2080.4	0.598104	2.15344e-07	0.146967	0.781551	9.58491e-07	0.941224	0.398038	0.046618	0.520241	0.169369	0.686903
316	CE(15:0)	3760.6	1455.2	1466.4	2038.1	1072.1	2989.7	2442	1401.9	1364.6	948.3	0.485214	2.20184e-08	0.138082	0.700825	1.24954e-07	0.941224	0.331457	0.0594257	0.83491	0.116913	0.496271
317	CE(16:0)	37499.7	26710.5	25689.9	36929.4	33543	37353.9	30470.3	28182.7	30307.6	28789.3	0.578618	0.00798171	0.186272	0.772026	0.0131293	0.941224	0.947453	0.301461	0.419571	0.146165	0.0984099
318	CE(16:1)	76358.2	34854.3	31152.4	60361.2	31202.5	64993.8	54946	33595.9	42296.3	27296.2	0.699669	1.3399e-09	0.0644037	0.842572	1.08628e-08	0.941224	0.300261	0.0333089	0.70255	0.0960653	0.401397
319	CE(16:2)	1735.9	766.5	706.7	1273.2	667.1	1907.9	1438.8	971	912.9	667.1	0.374718	7.96942e-06	0.349502	0.627757	2.56604e-05	0.941224	0.903571	0.125204	0.179895	0.315572	0.91913
320	CE(17:0)	36051.1	21663.4	20857.9	36373.8	26664.5	34265	31101.8	23495.2	30396.2	24753	0.697997	0.00558804	0.228107	0.842572	0.00953748	0.941224	0.768436	0.055467	0.450308	0.363104	0.440239
321	CE(17:1)	20482.9	9389.3	8192.3	11673.3	7799.7	18780.5	15975.9	9541.4	10472.1	6952.8	0.610958	3.56199e-09	0.26064	0.785765	2.56689e-08	0.941224	0.558136	0.0516645	0.391311	0.548433	0.595655
322	CE(18:0)	14549.6	5868.6	6026.5	12002.5	12394.2	15557	12306.3	9242.8	11860.3	11063	0.107904	0.0155391	0.153067	0.340035	0.0238336	0.941224	0.802826	0.0148981	0.100931	0.776536	0.562673
323	CE(18:1)	180227	129191	112543	192031	162516	189914	173874	158646	174301	153635	0.0784127	0.00373115	0.0420548	0.282535	0.0066429	0.941224	0.801572	0.0267766	0.00865477	0.45253	0.518989
324	CE(18:2)	28299.9	11353.3	10241.4	16016.5	6160.6	25497.8	23884.6	8889.7	9453.9	4450.1	0.538276	0.0001228	0.895205	0.745053	0.00029655	0.997293	0.913122	0.747717	0.861173	0.708892	0.274982
325	CE(18:3)	4221.4	1836.6	1290.6	1932.7	816.7	4368.3	3566.2	1169.6	1144.4	616.2	0.914524	2.35166e-11	0.717923	0.972351	4.85297e-10	0.944745	0.935951	0.329589	0.786545	0.310479	0.888651
326	CE(20:1)	4709.1	2657.1	3100.4	7048.1	8281	4360.7	4879	5075.6	7140.9	7183.7	0.0818593	7.22625e-05	0.0869738	0.292631	0.00018431	0.941224	0.87688	0.0207528	0.0362182	0.861096	0.288762
327	CE(20:2)	506.5	422.2	460.1	753.2	700.9	555.5	524.3	608.4	688.7	666.7	0.179498	0.00124673	0.211882	0.430859	0.00243973	0.941224	0.624	0.0777453	0.0722338	0.60861	0.444756
328	CE(20:3)	1677.7	1620.5	1462.6	1805.5	1202.7	1989.6	1695	1505.2	1295.8	1178.9	0.881582	3.67493e-05	0.164909	0.959804	9.99053e-05	0.941224	0.230042	0.757037	0.740568	0.0276481	0.992078
329	CE(20:4)	6572	6308	5739.3	4604.3	2698.1	7040.1	5987.2	4440.9	2987	3136	0.330565	2.85403e-07	0.767065	0.588869	1.23403e-06	0.955368	0.768186	0.617394	0.30641	0.276105	0.798758
330	CE(20:5)	1687.9	1177.1	1591.1	1626.1	634.6	1681.1	1202.6	1287.1	909.8	827.7	0.495199	6.14204e-05	0.761547	0.70584	0.000161184	0.955368	0.836688	0.773835	0.613931	0.216687	0.52143
331	CE(22:4)	221.7	206.8	157	194.2	125.9	253.7	218.2	153.9	141.5	122.7	0.673284	1.73944e-08	0.380467	0.832312	1.01244e-07	0.941224	0.468689	0.726603	0.965969	0.057061	0.881818
332	CE(22:5)(a)	414	383.3	280.8	296.7	161	444.4	397	257.8	189.6	184.7	0.474964	3.6825e-10	0.578989	0.700109	3.63447e-09	0.941224	0.78551	0.795423	0.719919	0.0976058	0.623667
333	CE(22:5)(b)	73.2	58.3	43.2	66.4	38.7	91.1	72.7	45.8	42.6	40.1	0.848009	1.13531e-05	0.217759	0.939953	3.48265e-05	0.941224	0.388665	0.34226	0.87485	0.0468811	0.679673
334	CE(22:6)	4608.9	4535.6	4474.4	3479	2419.4	4450.9	5288.9	3064.4	2661.8	2747.5	0.563911	7.83568e-05	0.565045	0.771131	0.000196541	0.941224	0.831467	0.830354	0.165601	0.502426	0.38892
335	CE(24:4)	36.6	42.2	25.7	58.7	67.2	48	48.5	39.3	61.6	52.3	0.180323	0.000681927	0.116628	0.430859	0.00138212	0.941224	0.201229	0.220941	0.067158	0.908337	0.106167
336	CE(24:5)	164.8	92.2	70	131.5	84.9	188.7	192.9	77.4	104	74.6	0.484053	1.72997e-05	0.291001	0.700825	5.16715e-05	0.941224	0.758433	0.0447778	0.623966	0.356488	0.679986
337	CE(24:6)	12.4	12.2	6.8	9.9	4.8	14.8	13.4	4.7	8.7	3.8	0.696319	0.00020611	0.989431	0.842572	0.00047022	0.997293	0.919118	0.838569	0.933	0.963902	0.547818
338	DG(14:0_16:0)(a)	926.3	805.4	1071.3	2190.9	3143.8	763.3	981	1149.4	2143.8	2361.9	0.743182	1.62453e-08	0.714154	0.873717	9.70444e-08	0.942517	0.623612	0.455461	0.612277	0.531715	0.400598
339	DG(14:0_16:0)(b)	60	48.7	83.9	189.6	290	36.7	82.9	85.9	130	227.5	0.217833	0.00267476	0.107462	0.471128	0.00485737	0.941224	0.921403	0.00365007	0.758417	0.672471	0.892491
340	DG(14:0_18:1)(a)	6327.3	6048.8	8675.5	24020.1	36743.1	4791.9	7586.9	12223.5	24657	30926.2	0.40661	8.88819e-11	0.632586	0.650483	1.26101e-09	0.941224	0.739158	0.685378	0.183817	0.412471	0.555821
341	DG(14:0_18:1)(b)	417.5	287.5	516.7	1341.7	1934.3	337.1	443.1	728.9	1430.5	1942.1	0.0893871	2.40878e-07	0.3655	0.305748	1.05152e-06	0.941224	0.978021	0.0178452	0.372766	0.560306	0.832098
342	DG(14:0_18:2)(a)	144	141.9	125.6	386.4	526.7	119.9	200.3	199.1	421.6	404.1	0.13731	1.06323e-08	0.204835	0.37397	6.61244e-08	0.941224	0.718676	0.185956	0.0369161	0.366187	0.382031
343	DG(14:0_18:2)(b)	89.2	65.8	128.9	287.7	362	63.9	115.6	121.6	287.5	319.6	0.454789	7.45183e-09	0.282121	0.682529	4.76498e-08	0.941224	0.43504	0.034462	0.869652	0.725098	0.677982
344	DG(16:0_16:0)(a)	3955.3	4180.1	6204.4	12397.5	20893	3442.7	4833.5	7032	11072.3	17622.3	0.604675	5.65676e-10	0.881861	0.78435	5.13634e-09	0.997293	0.793728	0.636475	0.40209	0.696071	0.651292
345	DG(16:0_16:0)(b)	610.8	601	857.1	1758.9	4336.9	410.9	686.9	1123.7	1688.3	3781.4	0.364826	3.68678e-06	0.421322	0.621104	1.27771e-05	0.941224	0.539155	0.765846	0.0503055	0.651728	0.843218
346	DG(16:0_18:0)	1985.6	1712.8	3227.3	4044.1	7624.4	1618.5	2350.3	3293.9	4098.8	6039.2	0.308945	0.0297382	0.536264	0.586064	0.0424564	0.941224	0.864777	0.423095	0.932216	0.0645117	0.838518
347	DG(16:0_18:1)(a)	115798	132181	220536	488530	907159	98401.8	170021	320045	519838	815656	0.235487	4.08936e-12	0.651802	0.484568	1.23771e-10	0.941224	0.895012	0.563092	0.128406	0.376173	0.687777
348	DG(16:0_18:1)(b)	10937.5	10994	18361.6	41131.5	78358.6	8409.1	14507.6	25831.1	43001.1	73770.8	0.316331	5.98659e-11	0.670685	0.586064	9.37212e-10	0.941224	0.700242	0.566693	0.165447	0.420015	0.744388
349	DG(16:0_18:2)(a)	9014.7	10139.1	11297.5	26282.3	42884.5	8367.2	13092.4	15269.9	27498	38195.2	0.178819	3.29083e-12	0.582936	0.430859	1.06717e-10	0.941224	0.876917	0.281838	0.106435	0.525914	0.692631
350	DG(16:0_18:2)(b)	3701.4	3348.3	5832.5	14880.5	23599.4	3119.9	5247.6	7301.1	15305.3	20873.6	0.245996	1.92207e-13	0.466322	0.503073	2.90873e-11	0.941224	0.676366	0.10842	0.293906	0.510999	0.564043
351	DG(16:0_20:4)(a)	5114	5703.5	5703.2	7335.6	9413.2	4920.7	7032.1	5774.6	8014.2	9359.7	0.214611	2.12817e-09	0.61691	0.46843	1.61032e-08	0.941224	0.815553	0.0648287	0.872485	0.517367	0.851271
352	DG(16:0_20:4)(b)	611.3	767.2	644.3	1005.5	996.7	449.2	681.1	763.7	912.6	1167.7	0.689993	0.000204996	0.105142	0.842088	0.00047022	0.941224	0.0189177	0.695745	0.466392	0.802159	0.202846
353	DG(16:0_22:5)(a)	511.5	632.8	699.9	1521.3	2146.5	522.4	857.9	819.6	1598.3	1798.8	0.195451	7.26095e-09	0.773308	0.455049	4.70925e-08	0.955368	0.194542	0.427268	0.479376	0.699288	0.617129
354	DG(16:0_22:5)(b)	63.6	75.7	71.5	128.9	199.5	46.5	92.5	83.7	133.6	175.3	0.96169	1.79445e-07	0.713868	0.988742	8.22908e-07	0.942517	0.346478	0.605045	0.427339	0.901643	0.585459
355	DG(16:0_22:6)	6061.7	8415.4	9369.4	15889	39032.9	5783.5	9873.6	10903.4	18084.4	30639.5	0.581303	1.14609e-14	0.583014	0.772026	5.20325e-12	0.941224	0.837988	0.460683	0.385405	0.455028	0.28243
356	DG(16:1_18:1)(a)	31585.2	34063.5	58061.2	240277	361773	25026.7	51855.3	103002	226972	310101	0.37266	2.16291e-11	0.574188	0.626621	4.67601e-10	0.941224	0.970869	0.974142	0.10887	0.464722	0.552688
357	DG(16:1_18:1)(b)	3740.1	4632.4	8918.1	20690.3	49207.4	3980.6	10438.9	24156.7	42221.2	47107.3	0.0198287	4.58384e-09	0.451413	0.103762	3.15312e-08	0.941224	0.842388	0.153391	0.0330252	0.152542	0.896826
358	DG(18:0_18:0)	178.8	99.8	417.6	126.5	422.4	156.9	284	259.2	144	162.7	0.567241	0.516971	0.141984	0.772026	0.563237	0.941224	0.3925	0.108623	0.150172	0.479028	0.237908
359	DG(18:0_18:1)	19103.6	18165.8	27565.2	50959.8	80265.7	17888.5	24028.1	38361.2	54596.5	75283.6	0.131208	2.72592e-10	0.663824	0.369991	2.87806e-09	0.941224	0.854913	0.263768	0.120043	0.463384	0.694914
360	DG(18:0_18:2)	3771.8	3401.6	4337.6	7926.7	10559.8	3328.2	4658.1	5391.7	8586.7	9836.7	0.15113	6.34592e-11	0.468529	0.387697	9.60349e-10	0.941224	0.685886	0.107746	0.174473	0.44576	0.728771
361	DG(18:0_20:4)	38067.6	38065.5	38926.9	43464.3	46087.6	38676.1	52345.9	40486.8	45156.1	49114.9	0.150569	0.278791	0.683979	0.387697	0.324541	0.941224	0.652798	0.0509563	0.828371	0.782828	0.795133
362	DG(18:0_22:6)	48.9	357.3	281.5	332.1	76.8	313.9	64.2	274.7	61.5	212	0.108799	0.299452	0.519643	0.340035	0.345932	0.941224	0.895958	0.0475997	0.725111	0.375951	0.355911
363	DG(18:1_18:1)	136782	149132	240743	572315	880062	121376	204736	399800	611704	839332	0.0827223	7.9042e-12	0.508059	0.293405	2.11089e-10	0.941224	0.881333	0.321212	0.0462216	0.371145	0.715398
364	DG(18:1_18:2)(a)	11312.8	12449.6	17477.1	47222.2	86100.1	10001.8	18866.9	27677	51555.7	75034.4	0.110848	8.47368e-11	0.475747	0.340035	1.24098e-09	0.941224	0.992594	0.206477	0.0656221	0.466276	0.638965
365	DG(18:1_18:2)(b)	7684.7	7612	12868.6	41296.8	54227.9	6137.8	12478.1	19228.2	39808.2	41881.1	0.547479	2.37884e-08	0.464269	0.753199	1.3012e-07	0.941224	0.775613	0.308307	0.157512	0.848455	0.409704
366	DG(18:1_18:3)(a)	373.6	350.9	428.9	1462.1	1813.3	352.8	557.7	697.4	1258.7	1682	0.130021	5.37557e-10	0.549895	0.36902	5.0844e-09	0.941224	0.81231	0.258534	0.0618272	0.831034	0.753145
367	DG(18:1_18:3)(b)	237.8	310	487.6	1883.5	2186.9	275.9	479.2	665.1	1409.1	1971.6	0.182673	4.91788e-11	0.751345	0.431945	8.26932e-10	0.95169	0.392402	0.370235	0.230546	0.736343	0.58053
368	DG(18:1_20:3)(a)	1895.6	2977.4	3791.3	10482	13325.2	2176.3	3759.1	5729.3	9131.7	13174.1	0.201258	1.1576e-11	0.854449	0.456868	2.91972e-10	0.987074	0.716406	0.558806	0.164593	0.613236	0.838942
369	DG(18:1_20:3)(b)	795.8	1037	1184.9	1626.6	1023.6	1041.1	1288.4	1183.5	1516.5	2296	0.120943	0.514621	0.91181	0.354246	0.562983	0.997293	0.573369	0.346204	0.922659	0.665858	0.168554
370	DG(18:1_20:4)(a)	3975.4	4749.3	5058.5	8010.7	9141.8	4067.6	6153	6491.1	8240	9079.5	0.0412059	1.07986e-10	0.472153	0.179879	1.48563e-09	0.941224	0.877163	0.0437954	0.0806119	0.766776	0.901975
371	DG(18:1_20:4)(b)	2586.2	2966.3	3036.9	4075.1	3790.3	3013.8	3817.8	3107.7	3608.4	3868.1	0.339497	0.0985061	0.33953	0.592814	0.126691	0.941224	0.4224	0.0588509	0.849576	0.303319	0.879082
372	DG(18:1_22:5)(a)	340.6	564.8	293.5	563	475.7	412.7	575.8	327.8	496.6	472.6	0.417445	0.0300967	0.943193	0.654652	0.0428336	0.997293	0.520549	0.523096	0.490379	0.80082	0.993822
373	DG(18:1_22:5)(b)	140.2	269.4	58.1	397.9	259	65.9	211.1	176.7	218.9	230.5	0.9483	0.106687	0.336581	0.985287	0.136056	0.941224	0.445708	0.402716	0.110969	0.470127	0.644323
374	DG(18:2_18:2)(a)	573.1	520.5	551.6	1375.5	1940.9	513	836.2	754	1426.8	1562.5	0.151336	1.25314e-08	0.287111	0.387697	7.58568e-08	0.941224	0.821069	0.0756186	0.0959444	0.619895	0.463337
375	DG(18:2_18:2)(b)	191	213.2	228.8	634.4	1108.6	128.5	371.8	336.1	628.9	998.2	0.316139	2.46284e-08	0.391082	0.586064	1.3311e-07	0.941224	0.377712	0.14014	0.233715	0.508946	0.706285
376	TG(48:0) [NL-16:0]	2847.7	2557	3425	4199.6	7968	2689.5	2620.7	3889.1	4819.9	7602	0.575766	2.49701e-06	0.835882	0.772026	8.78793e-06	0.980527	0.729583	0.889909	0.440168	0.327437	0.943447
377	TG(48:1) [NL-18:1]	16035.8	15222.6	17104.6	26215.7	43592.4	15411	16121.1	22673.6	30563	39802.3	0.366115	5.53652e-08	0.650479	0.621104	2.79287e-07	0.941224	0.994734	0.901431	0.150419	0.383039	0.587262
378	TG(48:2) [NL-14:1]	10464.9	11241	13085.4	24083.4	42881	10500.2	12938.4	18150.7	29188.4	37804.7	0.248898	3.23747e-10	0.578648	0.506726	3.33272e-09	0.941224	0.757388	0.76577	0.130067	0.317307	0.476152
379	TG(48:2) [NL-16:0]	29627.7	30601.2	40944.5	84462.2	141199	30695.6	40295.3	57510	98321.2	119949	0.20226	3.05814e-11	0.548972	0.456868	6.0365e-10	0.941224	0.678084	0.595643	0.123078	0.33672	0.421198
380	TG(48:2) [NL-16:1]	59087.4	60444.9	79390.6	157398	245711	61279.1	76732.7	111975	179513	214546	0.198983	4.06194e-11	0.553148	0.456255	7.68383e-10	0.941224	0.665201	0.636817	0.10755	0.365613	0.448759
381	TG(48:2) [NL-18:1]	31835.9	31737.1	36376.6	67737.7	108812	31982.8	38090.1	50673.5	82046.7	95904.9	0.20632	1.22568e-09	0.527526	0.463709	1.01174e-08	0.941224	0.74311	0.580564	0.121403	0.301122	0.417251
382	TG(48:3) [NL-16:1]	7858.8	7898.8	13062.2	36783	65824.4	8234.7	13976.1	20291.2	46486.6	52639.9	0.148848	1.41021e-12	0.435143	0.387697	8.00294e-11	0.941224	0.622546	0.448011	0.117523	0.252853	0.329515
383	TG(48:3) [NL-18:2]	4371.2	4311	5037.9	12839.3	22325.6	4721.1	6671	7014.4	17054.6	18126.6	0.161696	1.4127e-10	0.451061	0.407832	1.70017e-09	0.941224	0.572442	0.341529	0.18813	0.255389	0.294579
384	TG(49:1) [NL-15:0]	7330	6797.4	7430.1	10928.7	16703	6595.1	7562	9230	12183.7	15357.3	0.422496	8.26735e-08	0.672016	0.654652	3.96103e-07	0.941224	0.760334	0.656042	0.188318	0.455777	0.592717
385	TG(49:1) [NL-16:0]	12686.7	12036.7	13821.4	21279.8	33326.4	11527.3	13301.2	17244.1	23899.9	30849.6	0.422396	2.33921e-08	0.731514	0.654652	1.29512e-07	0.948098	0.818357	0.762031	0.210105	0.435032	0.650243
386	TG(49:1) [NL-18:1]	6304.8	5787	6079.7	9072.8	13091.5	5769	6264.3	7506	10157.6	12214.6	0.416427	5.93992e-07	0.733953	0.654652	2.38648e-06	0.948098	0.813595	0.708154	0.205721	0.462063	0.652178
387	TG(50:0) [NL-18:0]	2106.1	1884.8	2460.1	3387.7	6232.5	2037.4	2094.4	3153.3	3845	5941.3	0.338739	1.52292e-06	0.851278	0.592814	5.57584e-06	0.986601	0.92878	0.770891	0.233012	0.425434	0.893934
388	TG(50:1) [NL-14:0]	532.6	467.8	484.4	706.6	949.9	492	504.8	582.9	840.5	901.3	0.469066	7.1055e-05	0.813175	0.693668	0.000182254	0.966619	0.875623	0.771819	0.312044	0.415444	0.652706
389	TG(50:1) [NL-18:1]	22834.2	25442.6	31481.6	45735.5	76188.6	24411	27017.9	40853.8	51693.4	73204.7	0.224925	1.66443e-09	0.737936	0.471308	1.30284e-08	0.949074	0.692465	0.905732	0.131662	0.391817	0.765439
390	TG(50:2) [NL-18:0]	930.9	816.4	963.6	1737.5	2158.3	987.6	1057.1	1221	1960.2	1938.6	0.177207	6.75946e-08	0.555238	0.430859	3.33565e-07	0.941224	0.565891	0.277676	0.189789	0.456907	0.372291
391	TG(50:2) [NL-18:1]	80089.3	81645.6	95590.9	170838	265214	83885.5	95771	134303	193088	243800	0.163296	1.15653e-10	0.553438	0.409592	1.50019e-09	0.941224	0.649164	0.565027	0.0802412	0.419554	0.510197
392	TG(50:2) [NL-18:2]	5191.3	5130.5	5262.6	7604.2	11486	5176.6	5719	6460.9	8510.2	10973.6	0.259968	1.30605e-07	0.797726	0.524558	6.11286e-07	0.964441	0.954728	0.612844	0.176163	0.438157	0.773276
393	TG(50:3) [NL-14:1]	2857.1	3055.3	3348.6	6939.3	10822.6	2945.7	3633	4995.6	8621.4	9179.8	0.225273	7.06025e-10	0.347328	0.471308	6.285e-09	0.941224	0.729154	0.526548	0.082212	0.349855	0.257938
394	TG(50:3) [NL-16:1]	30638	32428.9	47251.2	102334	175877	33170.4	46494	74284.2	121584	152682	0.101184	1.26301e-12	0.408815	0.328124	8.00294e-11	0.941224	0.53623	0.444189	0.0566422	0.320848	0.401046
395	TG(50:3) [NL-18:1]	21025.5	22109.7	29202.8	60088.4	95573.5	22518.1	29565.3	44164.2	71139.4	83463.3	0.097866	2.56966e-12	0.398539	0.319649	8.97403e-11	0.941224	0.564771	0.406494	0.0575325	0.302488	0.392413
396	TG(50:4) [NL-14:0]	1341.3	1195.7	1243.3	2996.9	4582.8	1534.4	1910.3	1719.5	4155.3	3996	0.0659083	1.05851e-08	0.508194	0.257952	6.61244e-08	0.941224	0.409192	0.192082	0.166971	0.228062	0.434637
397	TG(51:1) [NL-18:1]	6433.6	5980.4	7010.8	10996.2	15942.6	6061.3	6741.7	8830.6	12769.6	15073.1	0.283336	2.04096e-07	0.768966	0.554459	9.17423e-07	0.955368	0.99847	0.648345	0.202279	0.367365	0.705407
398	TG(51:2) [NL-15:0]	6223.5	5820.2	6479	11390.4	16337.5	6011.5	7489.4	8840.1	13313	15315.2	0.0944678	3.30336e-10	0.504373	0.313054	3.33272e-09	0.941224	0.8107	0.226794	0.0792702	0.350902	0.562254
399	TG(51:2) [NL-18:1]	30278.7	29963.7	34557.9	61788.7	90934.2	30646.4	37469.2	47715.4	71363.1	83632.8	0.107365	1.22126e-10	0.52949	0.340035	1.54014e-09	0.941224	0.702138	0.329427	0.0771202	0.363138	0.531803
400	TG(51:2) [NL-18:2]	20416.3	20622.7	26261.9	46733.8	74827.3	20460.2	26112.7	37882	55888.1	70074	0.0968794	4.49991e-11	0.567617	0.318719	8.17183e-10	0.941224	0.742263	0.44864	0.0671811	0.288521	0.653981
401	TG(52:1) [NL-18:0]	13096.1	14235.5	19276.3	30451.3	60962.8	14490.2	17934.8	28710.3	39997.6	58643.5	0.0581712	1.07433e-09	0.667944	0.233714	9.20273e-09	0.941224	0.452168	0.477707	0.0846848	0.210429	0.7575
402	TG(52:2) [NL-16:0]	112375	124963	144315	236144	384563	120606	143767	203926	272090	350024	0.105787	1.72796e-11	0.447448	0.338222	4.12892e-10	0.941224	0.556311	0.532821	0.0480071	0.348073	0.491359
403	TG(52:3) [NL-16:1]	40516.4	45025	56077.2	96775.9	158569	44841.3	56012	82307.9	117217	139721	0.0756036	2.18139e-12	0.36107	0.276807	8.97403e-11	0.941224	0.491575	0.405068	0.0485339	0.246112	0.386222
404	TG(52:3) [NL-18:2]	34252.2	34944	37695.3	64215.1	99710.4	36910.7	44850.7	52374.4	74754.3	95294.3	0.0495463	2.61927e-10	0.531934	0.208278	2.83131e-09	0.941224	0.529166	0.227569	0.0526249	0.353986	0.643017
405	TG(52:4) [NL-16:0]	9614.8	9120	10030.8	19706.5	29415.2	11163.6	13540.8	14385	23944.4	27860.5	0.0211	1.14767e-09	0.536611	0.108857	9.64897e-09	0.941224	0.359621	0.121572	0.0584865	0.29233	0.689014
406	TG(52:4) [NL-18:1]	32789.6	34033.8	42326.8	83424.9	135332	36726.4	46996	64354.8	102401	121252	0.0353021	2.44741e-12	0.336694	0.160272	8.97403e-11	0.941224	0.42849	0.209458	0.0375046	0.236235	0.425768
407	TG(53:2) [NL-17:0]	5599.3	5492.5	6623	12449.8	17508.3	5795.2	7456.3	9372.3	15522.6	16360	0.0683384	5.63668e-10	0.497387	0.265176	5.13634e-09	0.941224	0.592645	0.217163	0.0917447	0.267047	0.498355
408	TG(54:1) [NL-18:1]	4044	3375.8	5315.6	9079.3	18314.3	3470.1	5484.2	8062.8	12046.2	15959	0.0729575	3.43064e-09	0.478983	0.274725	2.51849e-08	0.941224	0.953935	0.15893	0.0980272	0.210943	0.703801
409	TG(54:2) [NL-18:0]	8782.4	10171.2	14035.6	27222.4	54278.8	10704.7	14151.6	22766	34947.5	48486.7	0.0425303	1.79935e-12	0.404657	0.182158	8.97403e-11	0.941224	0.253574	0.263088	0.059621	0.3027	0.425634
410	TG(54:3) [NL-18:1]	20761.7	23225.8	25990.5	46943.1	78693.8	23446.6	28668.2	40296.8	57904	69864.3	0.0638066	2.09508e-11	0.267541	0.251897	4.67601e-10	0.941224	0.476443	0.282508	0.0343937	0.280641	0.314231
411	TG(54:4) [NL-18:0]	391.5	334.4	383	633.5	805.4	464	508.5	471.7	737	721.3	0.0330937	5.14579e-07	0.213352	0.153312	2.08588e-06	0.941224	0.256663	0.0183659	0.204985	0.428665	0.337514
412	TG(54:4) [NL-18:2]	15533.6	16670.2	17735.3	32204.2	48896.9	17725.3	22187.1	26490.1	37878.9	42688.4	0.0365508	1.5815e-10	0.186566	0.163969	1.84103e-09	0.941224	0.395664	0.098638	0.0300383	0.35032	0.27206
413	TG(54:5) [NL-18:1]	7860.2	7637.6	7926.1	15714	22589.3	9013.2	10781.4	11820.8	19862.7	20520.4	0.0182261	5.31516e-10	0.251291	0.0985078	5.0844e-09	0.941224	0.367739	0.0817365	0.034135	0.222247	0.387134
414	TG(54:6) [NL-18:2]	332.6	303	284.1	605.8	842.5	403.8	509.7	404.3	820.2	749.6	0.00692841	6.42317e-09	0.171772	0.0455869	4.22626e-08	0.941224	0.266899	0.0130624	0.0592079	0.203487	0.392836
415	TG(56:6) [NL-20:4]	3291.3	2869.1	3845.5	6076.2	9894.3	3091.9	4289.9	5176.6	7725.8	8492.7	0.0895693	3.8741e-08	0.268128	0.305748	2.04516e-07	0.941224	0.892563	0.0603658	0.13724	0.221177	0.434939
416	TG(56:8) [NL-20:4]	698.1	669.4	701.9	1254.4	1792.7	787.1	906.3	1011.8	1565.4	1642.4	0.0198839	1.01883e-09	0.259946	0.103762	8.89513e-09	0.941224	0.4009	0.091281	0.0351521	0.202886	0.393302
417	TG(58:8) [NL-22:6]	3343.8	4025.5	2296.7	3463.2	2923	3935.6	6087.9	2819.8	3621.9	3385.3	0.0224503	0.00583766	0.487016	0.114522	0.00988917	0.941224	0.46372	0.0107015	0.302722	0.883271	0.510028
418	TG(O-48:0) [NL-O-16:0]	1.4	0.9	2.6	5.7	3	2.3	0.6	7.3	6.5	10	0.358756	0.00725593	0.96628	0.616951	0.0121359	0.997293	0.866103	0.657661	0.396103	0.897159	0.555063
419	TG(O-50:0) [NL-16:0]	12.5	24.7	33.8	39.5	49.9	22	53.9	103.2	136.2	180.9	3.79879e-12	8.92569e-13	0.631088	1.72465e-10	6.75377e-11	0.941224	0.0121119	0.0017343	2.68478e-05	7.70103e-05	0.000148782
420	TG(O-50:1) [NL-O-16:0]	21	38.3	34.7	41	49	40.2	59.5	145.7	154.7	192.3	8.68331e-10	0.000101524	0.720946	1.64259e-08	0.000251869	0.945981	0.00151615	0.0314742	7.67505e-05	0.00562581	0.00231536
421	TG(O-50:1) [NL-O-18:1]	8.5	10.3	7.3	33	48.3	9.8	9.3	18	44	67.8	0.214153	0.000184603	0.546015	0.46843	0.000432009	0.941224	0.348974	0.160209	0.437559	0.463316	0.503808
422	TG(O-50:2) [NL-O-16:0]	3	5.9	5.9	4.3	3.4	5.1	12.5	22.6	28.6	33.8	4.77994e-07	0.813502	0.1093	6.38262e-06	0.839386	0.941224	0.47005	0.081765	0.0200065	6.51552e-05	0.00115776
423	TG(O-52:1) [NL-18:1]	119.3	182.8	230.1	285.2	345.9	228.6	410	917.7	1152.3	1587.8	2.14271e-11	8.28849e-08	0.732802	6.07993e-10	3.96103e-07	0.948098	0.00977095	0.00125933	1.87933e-05	0.000469364	0.0012
424	TG(O-52:2) [NL-18:2]	29.4	37.8	55.9	63.6	61.3	57.6	109.6	215.8	300.6	418.9	9.93663e-17	3.81892e-09	0.0619055	1.50374e-14	2.66737e-08	0.941224	0.0114242	0.0001383	3.22577e-07	1.59103e-07	4.10678e-08
425	TG(O-52:2) [NL-O-16:0]	9.4	32.2	16.8	19.2	26.6	20.4	28.2	92	94.5	134	3.898e-07	0.0203611	0.712838	5.36645e-06	0.0301106	0.942517	0.00582729	0.00503438	0.00180461	0.0525194	0.150741
426	TG(O-52:2) [NL-O-18:1]	47.9	141.8	56.7	77.8	88.4	71.8	60.9	183.3	153.2	170.2	0.0111453	0.0577561	0.74376	0.0665787	0.0789798	0.951175	0.207856	0.853842	0.0350257	0.301799	0.281318
427	TG(O-52:3) [NL-18:1]	41.2	163.7	18.1	20.1	0	46.8	18.1	148.9	26.7	42.3	0.0166145	0.686789	0.666206	0.0931231	0.725122	0.941224	0.366589	0.634116	0.43995	0.376727	0.0167137
428	TG(O-52:3) [NL-O-18:1]	6.9	18.4	3.3	6.8	3	8	4.9	13.8	15.9	5.9	0.174135	0.667984	0.807725	0.430369	0.708562	0.966619	0.62215	0.763085	0.180029	0.678413	0.309279
429	TG(O-52:4) [NL-18:2]	0.1	0.1	0.1	0.3	0.1	0.3	0.4	1	1.8	1.4	0.00451465	0.263105	0.446408	0.0322306	0.309455	0.941224	0.923871	0.536047	0.194766	0.042357	0.019577
430	TG(O-54:2) [NL-18:1]	109.8	210.1	121.9	177.5	273.5	165.9	185.4	717.4	749.2	1322.8	1.67769e-06	0.000510827	0.27694	2.00439e-05	0.00108372	0.941224	0.00907556	0.00111187	0.00153835	0.252192	0.326437
431	TG(O-54:3) [NL-18:2]	11.2	14.5	22.2	27.2	31.6	22.2	38.5	89.9	136.5	202.8	4.11928e-08	3.37318e-05	0.575825	6.3363e-07	9.28136e-05	0.941224	0.130972	0.0182389	0.000526212	0.00121089	0.009165
432	TG(O-54:3) [NL-O-18:1]	19.2	57.9	10.5	12.1	15	21.4	10.7	73.3	21.9	48.9	0.145308	0.190065	0.955564	0.38492	0.228885	0.997293	0.312372	0.859568	0.25367	0.670722	0.586978
433	TG(O-54:4) [NL-18:2]	1.7	3.1	2.7	2.7	1.4	2.7	4.7	9.9	13.5	20	6.3715e-05	0.0621549	0.404397	0.000657423	0.0842338	0.941224	0.786893	0.0530806	0.0630349	0.0225191	0.00398287
434	TG(O-54:4) [NL-O-18:1]	3.5	5.3	4.4	2.4	4.5	6.1	4.8	13.8	11.6	8.8	0.00201549	0.293374	0.372608	0.0160532	0.339775	0.941224	0.160241	0.895146	0.148224	0.00376782	0.21022
435	TG(O-54:5) [NL-18:2]	0.2	0.3	0.3	0.6	0.3	0.7	0.7	0.8	1	1.9	7.75349e-05	0.87085	0.440146	0.000765236	0.887049	0.941224	0.130524	0.669697	0.00362321	0.0245335	0.0373298

## Sheet: Table S9
Table S9: Effects of alkylglycerol mix administration on skeletal muscle lipid species in mice.
#	Lipid speciesa			Controlb					AKGc			P-valued	P-valuee	P-valuef	P-value (BH)g	P-value (BH)h	P-value (BH)i	P-value (Control vs AKG)j
		Week 1	Week 2	Week 4	Week 8	Week 12	Week 1	Week 2	Week 4	Week 8	Week 12	(Treatment)	(Time)	(Interaction)	(Treatment)	(Time)	(Interaction)	Week 1	Week 2	Week 4	Week 8	Week 12
1	Cer(d18:0/18:0)	232	152	115	117	109	101	138	154	119	166	0.55414	0.724604	0.0207803	0.812615	0.753933	0.161183	0.00306679	0.492521	0.231401	0.914323	0.244504
2	Cer(d18:0/20:0)	228	91	57	56	64	30	92	141	79	127	0.191983	0.936858	0.0246554	0.477691	0.941165	0.17378	0.00110207	0.313213	0.346826	0.76468	0.799086
3	Cer(d18:0/22:0)	112	67	80	117	130	90	79	80	98	86	0.177272	0.00128048	0.0875403	0.455538	0.00288439	0.317042	0.37533	0.2024	0.9176	0.301838	0.0104341
4	Cer(d18:0/24:0)	207	189	172	206	215	199	197	168	183	181	0.260946	0.281077	0.635602	0.540426	0.337446	0.736758	0.878602	0.661959	0.779012	0.359328	0.103827
5	Cer(d18:0/24:1)	218	171	206	270	278	223	191	203	228	196	0.180841	0.46736	0.152335	0.459463	0.518366	0.393908	0.858287	0.841344	0.991507	0.557595	0.00491311
6	Cer(d18:1/16:0)	837	723	757	905	899	830	808	771	788	811	0.726452	0.391758	0.528512	0.903437	0.443519	0.661776	0.945314	0.294709	0.824393	0.252127	0.362818
7	Cer(d18:1/18:0)	7851	7760	7756	7578	6898	7968	7782	7684	7245	7344	0.802923	0.0169282	0.640335	0.935045	0.0283434	0.738594	0.809926	0.90988	0.856687	0.377962	0.193727
8	Cer(d18:1/20:0)	224	184	199	223	218	221	216	204	196	218	0.725106	0.352837	0.370442	0.903437	0.404698	0.547904	0.899147	0.11246	0.566269	0.219899	0.946283
9	Cer(d18:1/22:0)	1394	1224	1324	1323	1582	1543	1281	1290	1308	1362	0.868676	0.00252406	0.113031	0.960133	0.0052837	0.330735	0.0965807	0.594384	0.727999	0.960308	0.036609
10	Cer(d18:1/24:0)	2025	1756	1923	1960	2325	2158	1790	1809	1981	1976	0.400241	0.000260295	0.112759	0.677927	0.000706515	0.330735	0.251383	0.933201	0.389537	0.791992	0.0141604
11	Cer(d18:1/24:1)	3244	2919	3149	3169	3878	3510	2953	2930	2972	3255	0.154003	0.000840094	0.124976	0.423267	0.00193222	0.356959	0.239293	0.929794	0.338182	0.476716	0.012241
12	SM(36:3)	77	96	101	118	124	79	91	103	110	115	0.333586	2.49886e-16	0.480545	0.616736	6.06667e-15	0.632524	0.550194	0.385734	0.689751	0.176791	0.211029
13	SM(37:2)	61	62	71	84	83	66	95	115	122	122	1.70262e-13	1.88209e-11	0.0109541	3.54307e-12	2.41904e-10	0.119674	0.400291	1.80305e-06	4.38974e-07	0.000132718	2.96337e-05
14	SM(d16:1/19:0)	59	70	77	75	82	68	74	70	88	75	0.574711	0.0569551	0.580967	0.834381	0.0838026	0.697479	0.339617	0.635808	0.449838	0.2945	0.583458
15	SM(d16:1/23:0)/SM(d17:1/22:0)	100	73	160	202	316	99	104	193	244	229	0.702579	1.03405e-05	0.559425	0.894398	4.071e-05	0.688644	0.488974	0.19028	0.624223	0.745875	0.468622
16	SM(d17:1/14:0)	8	8	8	10	10	6	5	7	9	8	0.00528692	0.00187402	0.717654	0.0330055	0.00403422	0.804141	0.156783	0.0193572	0.302353	0.726427	0.183539
17	SM(d17:1/16:0)	63	51	76	101	141	56	45	83	118	130	0.96702	0.000164437	0.914793	0.986883	0.000469668	0.931852	0.680902	0.526085	0.622483	0.72305	0.912612
18	SM(d17:1/24:1)	254	271	401	490	662	290	250	432	484	489	0.340815	0.000159438	0.490185	0.621036	0.000458384	0.636423	0.73185	0.0612007	0.83145	0.943674	0.412376
19	SM(d18:0/14:0)	4	2	5	9	8	4	2	7	6	5	0.918005	3.57022e-06	0.587453	0.965936	1.56018e-05	0.702069	0.433128	0.655628	0.400322	0.547001	0.328831
20	SM(d18:0/16:0)	529	349	382	455	509	505	320	360	482	383	0.508076	0.0034464	0.853338	0.767473	0.00697258	0.898575	0.974119	0.907939	0.708675	0.809525	0.206973
21	SM(d18:1/16:0)	731	665	687	752	906	796	656	699	775	719	0.54443	0.000329482	0.0113879	0.806494	0.00086737	0.120163	0.13225	0.832673	0.694569	0.750955	0.000983444
22	SM(d18:1/17:0)/SM(d17:1/18:0)	1131	1200	1245	1491	1498	1007	1213	1212	1437	1447	0.197973	6.56695e-10	0.759381	0.486036	5.62698e-09	0.830373	0.0739382	0.963835	0.704511	0.588894	0.699968
23	SM(d18:1/18:0/SM(d16:1/20:0)	20244	18505	19450	20234	18437	18426	18939	19192	18530	18791	0.192949	0.676637	0.276999	0.477691	0.70909	0.521007	0.0633681	0.626532	0.753635	0.0915495	0.685064
24	SM(d18:1/20:0)/SM(d16:1/22:0)	1354	934	1280	1887	2029	1257	1058	1372	1527	1365	0.204771	6.61576e-05	0.0922597	0.495825	0.000215753	0.318278	0.711481	0.309124	0.695349	0.112974	0.0148441
25	SM(d18:1/23:0)/SM(d17:1/24:0)	1035	1001	1158	1460	1684	1064	958	1204	1373	1369	0.25617	6.22849e-10	0.289669	0.538076	5.5548e-09	0.525898	0.69477	0.551613	0.595796	0.398792	0.0270874
26	SM(d18:1/24:0)	3653	2488	3427	5443	6677	3536	2984	4106	4307	3750	0.163413	5.78668e-05	0.0146206	0.43957	0.000191574	0.135059	0.998828	0.486494	0.302511	0.0798415	0.00159287
27	SM(d18:1/24:1)	8536	6313	7571	10644	12845	8528	6708	8714	9230	8360	0.206312	0.000690689	0.0679732	0.495825	0.00167684	0.280844	0.944665	0.815624	0.370836	0.20238	0.00503148
28	SM(d18:2/14:0)	9	11	10	13	16	9	8	14	12	12	0.168752	2.28127e-07	0.000614763	0.444952	1.26192e-06	0.0191894	0.750288	0.0017358	0.00459174	0.697319	0.0302368
29	SM(d18:2/16:0)	137	127	170	195	250	116	115	195	178	210	0.889966	0.000571424	0.730211	0.965936	0.00142693	0.811032	0.630891	0.253949	0.715514	0.777042	0.604222
30	SM(d18:2/17:0)	12	16	19	24	28	12	15	22	22	25	0.46268	0.000404735	0.704645	0.742059	0.00103432	0.793634	0.80007	0.14181	0.679462	0.773338	0.731538
31	SM(d18:2/18:0)	1389	1408	1377	1559	1565	1194	1342	1444	1452	1492	0.0843359	0.00256846	0.307469	0.268669	0.00534483	0.529932	0.0282254	0.383662	0.40094	0.277092	0.49945
32	SM(d18:2/20:0)	144	143	200	232	271	113	111	191	224	179	0.287533	0.0133608	0.783567	0.576265	0.0233546	0.843396	0.124762	0.977487	0.925467	0.899013	0.465463
33	SM(d18:2/23:0)	85	102	166	220	241	101	132	171	226	230	0.487757	2.14453e-06	0.914646	0.756044	9.66142e-06	0.931852	0.404701	0.481596	0.826136	0.811279	0.855134
34	SM(d18:2/24:0)	465	381	499	706	927	486	410	611	626	562	0.353912	2.66993e-07	0.0218502	0.628828	1.45845e-06	0.161672	0.951879	0.762848	0.150212	0.387348	0.00199997
35	LPC(14:0)[sn1]	541	644	528	439	573	788	534	570	433	426	0.760338	0.00147171	0.00267343	0.916333	0.00326467	0.04327	0.00276493	0.197953	0.575412	0.731352	0.0140428
36	LPC(14:0)[sn2]	188	200	203	178	247	218	194	206	178	180	0.237165	0.237946	0.0152113	0.526356	0.297944	0.135059	0.140531	0.550507	0.90055	0.935264	0.000940767
37	LPC(15:0)[sn1]	180	201	190	168	237	261	181	204	169	164	0.926155	0.329122	0.0023842	0.968253	0.384563	0.0419961	0.00325678	0.406088	0.548256	0.936704	0.00604504
38	LPC(15:0)[sn2]	66	81	80	69	92	81	73	82	72	70	0.507479	0.318154	0.0108543	0.767473	0.373745	0.119674	0.0450129	0.223	0.688996	0.730377	0.00451502
39	LPC(15-MHDA)[sn1]/LPC(17:0)[sn2]	210	231	248	274	356	264	232	278	278	264	0.773987	0.0228628	0.0432964	0.921433	0.0365972	0.233587	0.0385953	0.831498	0.365823	0.962273	0.026282
40	LPC(15-MHDA)[sn2]	31	34	38	38	56	38	33	42	46	40	0.763261	0.00174811	0.0213927	0.916333	0.00380061	0.161183	0.0862906	0.641265	0.491902	0.192436	0.0103404
41	LPC(16:0)[sn1]	15655	14204	13273	12707	17739	21873	13334	15754	12630	12489	0.887632	0.00802037	0.00197239	0.965936	0.0147886	0.0410445	0.00495959	0.453357	0.186233	0.852683	0.00569157
42	LPC(16:0)[sn2]	551	699	660	615	975	763	620	751	685	683	0.497071	0.030889	0.00620841	0.764859	0.0483817	0.0789281	0.00656852	0.864849	0.296833	0.775601	0.00917861
43	LPC(16:1)[sn1]	1584	1463	1494	1445	2108	2292	1574	1709	1530	1564	0.829288	0.0818984	0.000595145	0.951179	0.115079	0.0191894	0.00465973	0.266532	0.235561	0.422201	0.00184599
44	LPC(16:1)[sn2]	179	187	211	239	325	176	198	239	260	236	0.610418	5.56717e-07	0.022973	0.846834	2.79638e-06	0.164577	0.821099	0.760137	0.278574	0.424403	0.00184254
45	LPC(17:0)[sn1]	316	306	291	305	399	401	312	327	308	281	0.891284	0.337449	0.00387984	0.965936	0.392195	0.0584652	0.0181597	0.958972	0.283707	0.985804	0.00229477
46	LPC(17:1)[sn1](a)/LPC(17:1)[sn2](b)	103	121	115	88	151	136	120	124	114	115	0.258205	0.140849	0.110601	0.538076	0.188229	0.330735	0.238506	0.977876	0.735035	0.0148285	0.22228
47	LPC(17:1)[sn1](b)	11	13	13	12	15	15	12	13	12	12	0.716884	0.7393	0.113525	0.903362	0.767396	0.330735	0.0436005	0.593294	0.940717	0.667842	0.0793923
48	LPC(17:1)[sn2](a)	37	41	44	41	57	37	41	53	49	45	0.868771	0.000594156	0.0221975	0.960133	0.00147526	0.161672	0.847248	0.865216	0.113753	0.0873582	0.0122459
49	LPC(18:0)[sn1]	5578	4713	4442	5460	6874	7660	4891	5181	5402	4767	0.601175	0.000702206	0.0012175	0.846834	0.00169538	0.0332529	0.00372038	0.952438	0.16985	0.834981	0.00286682
50	LPC(18:0)[sn2]	502	430	418	477	673	694	463	481	489	456	0.660434	0.00381506	0.00212377	0.876339	0.00750983	0.0419961	0.0110225	0.77324	0.240432	0.853534	0.00177596
51	LPC(18:1)[sn1]	1910	1817	1788	1642	2737	2358	1801	2141	1805	1869	0.870052	0.0156859	0.00151611	0.960133	0.0267763	0.0368079	0.0704418	0.845849	0.112768	0.37991	0.000601283
52	LPC(18:1)[sn2]	1804	1542	1627	1705	2425	1497	1621	2058	1900	1864	0.644467	0.00143784	0.0042411	0.871926	0.00320579	0.0597859	0.0692877	0.678554	0.0373313	0.28494	0.00689899
53	LPC(18:2)[sn1]	789	693	560	539	741	869	743	712	624	534	0.649394	0.000302381	0.0036653	0.873185	0.000810679	0.0572048	0.486467	0.646479	0.0397362	0.219861	0.00157456
54	LPC(18:2)[sn2]	1053	720	605	626	646	791	806	789	681	556	0.763226	7.03444e-05	0.0123897	0.916333	0.000224383	0.125913	0.0184566	0.404651	0.0472857	0.504246	0.0964266
55	LPC(20:0)[sn1]	96	71	61	61	71	90	82	72	61	55	0.895591	2.60578e-05	0.103271	0.965936	9.55072e-05	0.330735	0.510703	0.280507	0.146358	0.978943	0.0430609
56	LPC(20:0)[sn2]	13	10	8	8	9	12	11	9	9	8	0.662717	0.000616327	0.411685	0.876339	0.00152167	0.571131	0.510368	0.391448	0.323389	0.340923	0.287712
57	LPC(20:1)[sn1]	86	76	77	76	118	89	70	86	76	84	0.271753	0.00300102	0.0824185	0.551434	0.00612826	0.317042	0.691181	0.347806	0.323639	0.967307	0.00693147
58	LPC(20:1)[sn2]	56	47	47	44	64	56	50	56	52	51	0.642608	0.0325677	0.042735	0.871926	0.050648	0.23344	0.951155	0.764073	0.0909549	0.148782	0.0214142
59	LPC(20:2)[sn1]	31	27	24	24	32	34	26	28	24	22	0.578319	0.0135281	0.0285639	0.83684	0.0234594	0.192037	0.496176	0.700338	0.159461	0.861762	0.00351423
60	LPC(20:2)[sn2]	49	38	35	34	45	49	41	43	39	38	0.632004	0.0137174	0.123391	0.863081	0.0236936	0.35475	0.953143	0.440171	0.121289	0.371164	0.0514178
61	LPC(20:3)[sn1]	121	129	135	162	232	101	152	197	185	195	0.78908	7.52156e-06	0.0583342	0.923838	3.04345e-05	0.276982	0.0958517	0.426446	0.0557732	0.433565	0.190296
62	LPC(20:3)[sn2]	265	247	228	270	329	212	281	328	298	295	0.523699	0.069015	0.0157621	0.783755	0.0989686	0.135059	0.0738159	0.335282	0.00907196	0.439201	0.22532
63	LPC(20:4)[sn1]	335	313	240	196	284	297	320	307	187	215	0.469016	0.0104485	0.347495	0.742608	0.0187364	0.544581	0.518742	0.989252	0.254137	0.888203	0.0783401
64	LPC(20:4)[sn2]	884	779	695	614	750	765	788	808	614	635	0.468258	0.0474209	0.4793	0.742608	0.0717057	0.632524	0.342895	0.957053	0.318111	0.969636	0.157964
65	LPC(20:5)[sn1]	5	3	5	3	5	3	4	12	3	4	0.573756	0.351404	0.556771	0.834381	0.404698	0.687313	0.4055	0.72897	0.362847	0.622818	0.234134
66	LPC(20:5)[sn2]	31	34	31	33	33	29	33	40	36	29	0.864648	0.523326	0.401367	0.960133	0.568889	0.571085	0.565473	0.821026	0.102636	0.684303	0.365782
67	LPC(22:4)[sn1]	49	57	42	33	51	52	47	45	35	37	0.221534	0.0104615	0.233701	0.508592	0.0187364	0.484016	0.847302	0.124271	0.592347	0.743795	0.0447215
68	LPC(22:4)[sn2]	116	112	98	82	111	106	112	103	84	89	0.353414	0.102481	0.623102	0.628828	0.141723	0.728063	0.577738	0.778632	0.695191	0.843536	0.0986812
69	LPC(22:5)[sn1](a)/LPC(22:5)[sn2](b)	326	363	344	278	440	374	355	373	319	355	0.921728	0.208965	0.292858	0.965936	0.265458	0.526662	0.38275	0.71564	0.528032	0.354609	0.0930424
70	LPC(22:5)[sn1](b)	106	119	110	68	95	133	117	90	67	67	0.325107	0.000675699	0.373546	0.61503	0.00164961	0.547904	0.284334	0.531949	0.465327	0.975073	0.0865905
71	LPC(22:5)[sn2](a)	450	482	507	518	764	422	472	625	581	639	0.911051	3.84206e-06	0.151048	0.965936	1.66236e-05	0.392904	0.456958	0.703824	0.109011	0.360888	0.0993497
72	LPC(22:6)[sn1]	1266	1414	1216	800	1615	1531	1329	1347	988	1232	0.929249	0.00181417	0.16773	0.969169	0.00392471	0.408476	0.265866	0.705585	0.595945	0.259204	0.0577073
73	LPC(22:6)[sn2]	2214	2154	2214	1585	2684	2477	2105	2387	1799	2139	0.789699	0.00761378	0.304847	0.923838	0.0141584	0.529932	0.460184	0.609293	0.704424	0.400208	0.0741987
74	LPC(26:0)[sn1]	198	274	190	174	214	236	210	216	250	173	0.537402	0.665888	0.18843	0.798792	0.701188	0.435682	0.220831	0.227852	0.511898	0.114758	0.398219
75	LPC(26:0)[sn2]	140	177	137	102	115	180	140	142	126	101	0.467255	0.0107896	0.219643	0.742608	0.019167	0.469602	0.081866	0.276892	0.77436	0.183483	0.593747
76	LPC(O-16:0)	49	40	37	39	44	70	67	80	71	70	2.42309e-08	0.932324	0.497035	3.88535e-07	0.938769	0.636963	0.0385177	0.0166357	4.66678e-05	0.0040472	0.0309249
77	LPC(O-18:0)	11	6	7	9	9	20	26	33	29	28	3.11399e-14	0.445152	0.0596651	8.43715e-13	0.498799	0.276982	0.0749431	4.19218e-07	8.27873e-07	0.000444162	1.11446e-05
78	LPC(O-18:1)	19	11	9	11	18	17	19	24	23	26	4.55088e-05	0.676175	0.43564	0.00041432	0.70909	0.591891	0.732472	0.0333832	0.00359263	0.0369821	0.0432319
79	LPE(16:0)[sn1]	4426	4806	3918	4987	6935	6577	4288	4348	4534	4912	0.968817	0.00864054	0.00251531	0.986883	0.0157988	0.0422766	0.00155965	0.315251	0.474527	0.410155	0.0262508
80	LPE(16:0)[sn2]	1112	1048	909	968	1417	1480	1000	893	943	890	0.379243	0.00195051	0.00179332	0.660275	0.00415792	0.0400184	0.0109837	0.667106	0.899673	0.717035	0.000661752
81	LPE(18:0)[sn1]	15036	14560	12992	17757	25188	22949	13951	14871	15898	14728	0.94793	0.0884768	0.0341372	0.983956	0.123924	0.213113	0.0174158	0.710595	0.48395	0.493584	0.0489331
82	LPE(18:0)[sn2]	2206	2294	1974	2752	3862	3859	2369	2336	2505	2363	0.549949	0.137797	0.0151654	0.811918	0.185284	0.135059	0.00446101	0.852704	0.32648	0.583299	0.0599904
83	LPE(18:1)[sn1]	3688	3305	2820	3435	5019	4922	3201	3399	3433	3088	0.86627	0.0903777	0.0270145	0.960133	0.126182	0.187386	0.0706319	0.564734	0.275416	0.916477	0.0111765
84	LPE(18:1)[sn2]	2176	1328	1916	2818	3888	2337	1647	2517	2701	2077	0.761764	0.0115753	0.0906675	0.916333	0.0204793	0.318278	0.56188	0.567678	0.319509	0.72956	0.0117055
85	LPE(18:2)[sn1]	755	819	633	669	934	1083	793	767	754	669	0.39011	0.138771	0.00897942	0.665929	0.186021	0.109	0.00980527	0.708416	0.157025	0.482928	0.018972
86	LPE(18:2)[sn2]	569	513	413	410	454	607	548	502	492	386	0.228131	0.000713172	0.132333	0.516545	0.001706	0.371938	0.494288	0.498307	0.105114	0.13298	0.0909891
87	LPE(20:4)[sn1]	230	222	193	155	228	280	250	220	164	196	0.250111	1.5349e-05	0.251822	0.538076	5.83262e-05	0.49708	0.0855244	0.301993	0.296692	0.705081	0.185578
88	LPE(20:4)[sn2]	589	649	482	394	528	632	561	577	490	430	0.727711	1.27351e-06	0.00240252	0.903437	6.04917e-06	0.0419961	0.334081	0.107159	0.0484634	0.030195	0.016536
89	LPE(22:6)[sn1]	3161	3629	3204	2599	3978	3977	3484	3531	2920	3070	0.662899	0.0081349	0.015745	0.876339	0.0149368	0.135059	0.024613	0.762921	0.428371	0.330321	0.0130615
90	LPE(22:6)[sn2]	7947	8702	8350	6487	8351	9161	8054	8637	7708	7182	0.660126	0.0317835	0.0559942	0.876339	0.049605	0.274938	0.0910209	0.397962	0.779035	0.0774474	0.0867847
91	LPE(P-16:0)	1872	1754	1673	1917	2350	2123	1814	1873	1713	1713	0.86036	0.768457	0.335446	0.960133	0.792018	0.538934	0.319164	0.841448	0.439022	0.368198	0.142477
92	LPE(P-18:0)	612	575	594	783	1084	757	708	843	848	861	0.0336536	0.00367918	0.262424	0.132533	0.00730819	0.502978	0.192533	0.224939	0.0161268	0.69293	0.510638
93	LPE(P-18:1)	553	464	414	483	766	681	503	515	417	461	0.986305	0.0805899	0.108885	0.99089	0.113635	0.330735	0.250254	0.717843	0.178637	0.346443	0.0600199
94	LPI(18:0)[sn1]	3182	3170	3604	4595	3806	3823	3129	3975	4140	3476	0.662988	0.0523406	0.288981	0.876339	0.0780643	0.525898	0.0593937	0.899026	0.57141	0.420746	0.456432
95	LPI(18:0)[sn2]	180	202	207	275	265	240	168	219	244	211	0.996258	0.156524	0.101795	0.996258	0.208539	0.330735	0.0250229	0.314328	0.735128	0.527529	0.263321
96	LPI(18:1)[sn1]	346	328	406	441	403	328	329	409	436	350	0.370343	0.00342152	0.782331	0.64996	0.00695444	0.843396	0.603893	0.933218	0.996137	0.846048	0.127098
97	LPI(18:1)[sn2]	42	31	36	33	36	25	34	27	47	31	0.40433	0.291735	0.0354896	0.679586	0.347379	0.217055	0.0238855	0.411736	0.175479	0.0806103	0.399057
98	PC(14:0_16:0)	18860	21726	21831	21474	22519	22792	20025	20571	20037	21708	0.591562	0.351322	0.00145296	0.845906	0.404698	0.0368079	0.00044218	0.0955507	0.305718	0.175746	0.430015
99	PC(14:0_20:4)	6708	7608	6810	6935	5327	6070	7473	6814	6185	5773	0.209366	5.55425e-10	0.0850784	0.497237	5.05668e-09	0.317042	0.0787326	0.7205	0.929404	0.0355056	0.139255
100	PC(14:0_22:6)	8027	9291	9001	7784	8424	8773	8858	8896	7909	8891	0.439641	0.00106169	0.393968	0.719562	0.00241646	0.564472	0.09017	0.342359	0.871273	0.642662	0.37029
101	PC(15:0_20:3)	1375	1513	1558	1926	1647	1137	1718	1670	2007	1608	0.879327	9.29038e-09	0.079127	0.965936	6.99982e-08	0.311518	0.017832	0.179655	0.352474	0.728499	0.856812
102	PC(15:0_20:4)	1663	2048	1919	1897	1675	1612	1919	1813	1765	1800	0.219537	0.000244774	0.383937	0.507608	0.000672743	0.557417	0.523451	0.288392	0.289617	0.210004	0.224973
103	PC(15:0_22:6)	2841	3430	3449	2951	3544	3195	3329	3369	3044	3639	0.36923	3.35808e-06	0.304974	0.64996	1.4823e-05	0.529932	0.0293136	0.55017	0.726423	0.550571	0.713879
104	PC(15-MHDA_18:1)	1697	2023	2429	2884	2613	1609	2111	2392	2688	2581	0.509307	3.94179e-18	0.748167	0.767473	1.2304e-16	0.823549	0.377813	0.474424	0.610825	0.312049	0.823451
105	PC(15-MHDA_18:2)	2144	2116	2534	3167	2676	1936	2401	2751	2990	2590	0.782204	2.72859e-10	0.161621	0.921433	2.77301e-09	0.408476	0.183057	0.0918293	0.270271	0.437171	0.650345
106	PC(15-MHDA_20:4)	1776	2076	1995	2303	1899	1426	2016	2134	2110	1969	0.0804571	1.08709e-09	0.0096867	0.262386	9.13577e-09	0.111397	0.000381471	0.586299	0.279173	0.128553	0.624132
107	PC(15-MHDA_22:6)	2081	2689	3066	2677	3229	2362	2537	2810	2647	3316	0.957564	1.37892e-11	0.172174	0.986883	1.88308e-10	0.411148	0.0535609	0.313151	0.222461	0.851084	0.698098
108	PC(16:0_16:0)	16231	16207	17020	16754	18331	18863	15752	14669	15940	15763	0.046033	0.0227407	0.000392163	0.169118	0.0365356	0.0190417	0.00385841	0.535747	0.00580756	0.313279	0.00351548
109	PC(16:0_18:0)	2435	2135	2315	2342	2519	2824	2162	2102	2002	1978	0.0174641	6.72126e-05	0.000458882	0.0829545	0.00021757	0.0191894	0.0215428	0.996523	0.1993	0.011671	0.000256767
110	PC(16:0_18:1)	3277	2468	3301	475	1903	3804	2384	1354	3644	3530	0.911648	0.694421	0.371676	0.965936	0.724253	0.547904	0.527284	0.524857	0.118306	0.410798	0.560726
111	PC(16:0_18:2)	126448	101812	98856	114856	87983	101665	115033	103453	110554	85477	0.487882	0.000116863	0.0636041	0.756044	0.000342747	0.276982	0.00839798	0.192177	0.529039	0.667405	0.624982
112	PC(16:0_18:3)(a)	4950	5154	5489	6607	5515	4788	5710	5932	6155	5480	0.592328	1.17381e-05	0.305594	0.845906	4.53941e-05	0.529932	0.617762	0.138768	0.239894	0.286682	0.828198
113	PC(16:0_18:3)(b)	2232	2377	2635	3216	2609	2077	2539	2817	3033	2532	0.958712	6.44566e-10	0.315291	0.986883	5.62698e-09	0.529932	0.292844	0.250215	0.274751	0.362945	0.569418
114	PC(16:0_20:3)(a)	11920	9320	10441	12377	12039	10346	10115	12083	12963	10584	0.97318	0.00355261	0.100509	0.986883	0.00708899	0.330242	0.103335	0.469065	0.132818	0.526339	0.148325
115	PC(16:0_20:3)(b)	24469	25334	25703	30515	26910	21404	27702	28626	30521	28548	0.329912	1.06022e-06	0.0458156	0.616736	5.20581e-06	0.236899	0.0309106	0.196948	0.0588078	0.979034	0.387297
116	PC(16:0_20:5)	7524	8649	8365	9546	8009	7433	8557	9783	9670	7872	0.270306	1.41644e-07	0.167185	0.551434	8.03878e-07	0.408476	0.727464	0.929545	0.00803533	0.894022	0.822088
117	PC(16:0_22:6)	254143	258585	240169	201358	235928	271892	242107	233998	212155	248970	0.618187	6.48564e-07	0.385218	0.850437	3.22071e-06	0.557417	0.24482	0.264467	0.652968	0.309054	0.387614
118	PC(16:1_18:2)	3368	3103	3047	4501	2972	2441	3747	3365	4413	2840	0.697248	7.65958e-05	0.0846944	0.894398	0.000242553	0.317042	0.015487	0.206832	0.398998	0.743494	0.635121
119	PC(16:1_20:4)	4446	5296	5644	6905	6159	4064	5601	5857	6771	6468	0.695475	4.77459e-17	0.358863	0.894398	1.22735e-15	0.54615	0.131177	0.309622	0.505059	0.678513	0.491211
120	PC(16:1_22:6)	6178	7751	8602	8616	10646	6525	7824	8088	9285	10000	0.850446	7.96892e-20	0.224448	0.959352	3.16583e-18	0.473835	0.318286	0.773194	0.256595	0.177473	0.212731
121	PC(17:0_18:1)	2408	2329	2713	3099	3224	2464	2461	3056	2982	2896	0.598669	3.66346e-09	0.0990658	0.846834	2.91079e-08	0.327968	0.553986	0.431259	0.0560494	0.548529	0.077858
122	PC(17:0_18:2)	1630	1342	1425	1641	1367	1371	1556	1495	1648	1310	0.890651	0.201539	0.349125	0.965936	0.258277	0.544581	0.113913	0.197983	0.801963	0.913882	0.630848
123	PC(17:0_20:4)	1552	1580	1665	1480	1319	1414	1631	1530	1422	1438	0.427749	0.00216658	0.135424	0.708054	0.00459609	0.374559	0.131618	0.614291	0.110595	0.549133	0.134271
124	PC(17:0_22:6)	2225	2397	2563	1937	2376	2520	2347	2306	2072	2407	0.746581	0.0019329	0.229544	0.907727	0.00414058	0.479956	0.0891763	0.683099	0.164269	0.373358	0.844253
125	PC(17:1_18:2)	859	812	756	985	749	698	936	902	953	746	0.826368	0.0382246	0.193521	0.950323	0.058611	0.445098	0.0792789	0.373188	0.144582	0.728801	0.943643
126	PC(18:0_18:1)	18677	16855	20697	25014	28088	19693	17700	23212	23483	23486	0.986705	3.93851e-11	0.0585773	0.99089	4.41315e-10	0.276982	0.457056	0.544016	0.121845	0.465011	0.0200609
127	PC(18:0_18:2)	21628	16153	18368	21518	20269	21235	17990	19888	20346	17671	0.888319	0.00537558	0.314286	0.965936	0.0102136	0.529932	0.751006	0.246123	0.421074	0.606245	0.119577
128	PC(18:0_20:4)	20194	17762	17023	17307	15857	21018	17190	16935	14422	15124	0.113954	6.58101e-08	0.165996	0.339934	4.09473e-07	0.408476	0.49572	0.589316	0.945532	0.0073768	0.431344
129	PC(18:0_22:5)(b)	1843	1934	1746	1425	1423	2674	1719	1491	1412	1265	0.775501	6.93023e-05	0.0671861	0.921433	0.000222685	0.280844	0.0157903	0.173196	0.423977	0.973182	0.443268
130	PC(18:0_22:6)	32236	30319	30362	26579	31637	39747	29204	28074	29627	29049	0.691143	0.0170457	0.10498	0.894398	0.0284311	0.330735	0.0256877	0.466537	0.412633	0.287828	0.437677
131	PC(18:1_18:1)	12561	10696	13334	15441	17365	10931	11132	15050	15981	15474	0.832672	3.08427e-15	0.0152343	0.952559	6.73913e-14	0.135059	0.0300828	0.577967	0.0427869	0.481475	0.0695281
132	PC(18:1_18:2)	14945	15553	14807	13429	12175	14410	15400	14425	13266	13466	0.856172	3.52133e-07	0.165415	0.959352	1.854e-06	0.408476	0.425036	0.859056	0.566755	0.785381	0.0198374
133	PC(18:1_20:3)	3750	3570	3971	4441	4339	3334	3642	4419	4180	4247	0.725298	6.47837e-05	0.259903	0.903437	0.000212861	0.500341	0.105915	0.688963	0.163282	0.423631	0.758393
134	PC(18:1_22:6)(a)	10733	10809	12346	10081	14242	12115	10658	12158	11407	14081	0.252615	9.27581e-08	0.362175	0.538076	5.55278e-07	0.54615	0.0776091	0.824053	0.843989	0.110583	0.855219
135	PC(18:1_22:6)(b)	6070	6558	7358	6353	8137	6715	6087	6696	7050	7644	0.821806	0.00916542	0.417393	0.950078	0.0166194	0.575397	0.312139	0.327704	0.369778	0.34315	0.595915
136	PC(18:2_20:5)	528	458	506	552	470	475	498	520	537	457	0.691802	1.81763e-05	0.0420133	0.894398	6.78893e-05	0.23344	0.0150506	0.067387	0.524545	0.576215	0.549473
137	PC(20:0_20:4)	122	104	99	97	116	128	100	102	90	88	0.0573731	9.07499e-06	0.0203898	0.198985	3.63832e-05	0.161183	0.507248	0.477445	0.531898	0.289515	0.000487374
138	PC(28:0)	26	15	16	23	32	29	13	24	32	13	0.84284	0.248251	0.728748	0.9573	0.304736	0.811032	0.597577	0.439293	0.7938	0.642324	0.342179
139	PC(31:0)(a)	8833	12524	12202	11520	8757	9510	10616	10148	10766	9347	0.0780015	4.11034e-07	0.0212706	0.258232	2.08863e-06	0.161183	0.376724	0.0199196	0.00789222	0.371897	0.322274
140	PC(31:0)(b)	3304	3539	3980	3698	4262	3600	3340	3505	3611	3755	0.0761523	0.00350792	0.0835178	0.255989	0.00705287	0.317042	0.137816	0.327277	0.0361935	0.675231	0.0528122
141	PC(31:1)	1940	2465	2807	3349	3006	2090	2464	2719	3099	2866	0.595802	8.07141e-21	0.204909	0.846834	3.91912e-19	0.456864	0.127343	0.926131	0.47465	0.102419	0.313259
142	PC(32:1)	55847	65077	70556	82093	84086	58117	65471	70113	85283	77220	0.988623	7.95318e-21	0.245535	0.99089	3.91912e-19	0.495391	0.37984	0.908516	0.849211	0.437236	0.0447999
143	PC(32:2)	5970	5614	6067	7632	6347	5341	6372	6366	7684	6058	0.848065	1.26586e-07	0.107941	0.959352	7.27872e-07	0.330735	0.0873411	0.0603632	0.468285	0.986934	0.400607
144	PC(33:0)(a)	1709	2073	2355	2397	2290	1806	1899	2082	2191	2163	0.00321456	4.74037e-13	0.0455363	0.0209666	7.67237e-12	0.236899	0.216437	0.0483981	0.00440297	0.0425816	0.181576
145	PC(33:0)(b)	68	73	109	75	54	49	72	63	108	79	0.341111	0.513658	0.203016	0.621036	0.561172	0.456864	0.0843921	0.539923	0.0790152	0.973692	0.493153
146	PC(33:1)	9137	10493	12383	13880	13229	9519	10681	12328	13078	12572	0.743412	9.64841e-21	0.341489	0.907727	4.21636e-19	0.54217	0.289037	0.634467	0.883715	0.163415	0.224586
147	PC(33:2)	2803	2723	2741	3300	2663	2401	3000	2884	3227	2542	0.641361	0.000482724	0.204437	0.871926	0.00122646	0.456864	0.0429648	0.267015	0.527151	0.719061	0.529935
148	PC(34:5)	366	453	411	496	332	353	445	491	462	363	0.306593	2.17636e-08	0.156338	0.601046	1.50964e-07	0.401879	0.649721	0.969054	0.023108	0.355432	0.27028
149	PC(35:5)	174	217	209	243	177	166	214	228	231	188	0.621962	3.42139e-11	0.342423	0.852029	4.04094e-10	0.54217	0.410228	0.951684	0.140544	0.385337	0.314239
150	PC(36:0)	103	44	91	206	225	79	69	134	150	101	0.229486	0.000201779	0.0620404	0.516936	0.000565241	0.276982	0.679449	0.574715	0.259054	0.11518	0.0114785
151	PC(36:4)(a)	2658	2280	2540	3320	2653	2060	2482	2583	3233	2592	0.496772	0.00032924	0.186916	0.764859	0.00086737	0.435682	0.0157596	0.480354	0.629773	0.84286	0.761236
152	PC(36:4)(b)	150956	153553	144422	136420	117872	145688	155912	142955	130239	131724	0.717315	2.64504e-08	0.109016	0.903362	1.80607e-07	0.330735	0.455933	0.685045	0.778223	0.336925	0.0143173
153	PC(36:6)(a)	411	517	559	715	560	405	564	613	731	558	0.264683	3.08895e-12	0.832645	0.543035	4.65473e-11	0.885319	0.856626	0.348604	0.242176	0.864214	0.984904
154	PC(38:2)(a)	263	263	300	353	433	280	313	383	417	406	0.0939261	0.00080244	0.661776	0.287033	0.0018853	0.757058	0.706739	0.332592	0.0981828	0.297539	0.711118
155	PC(38:2)(b)	500	461	536	604	679	561	470	505	510	430	0.135164	0.566308	0.196197	0.381076	0.606561	0.446552	0.473753	0.682946	0.783653	0.444096	0.00914027
156	PC(38:2)(c)	276	212	219	291	324	252	213	288	287	239	0.471357	0.0395527	0.0918925	0.743621	0.0604354	0.318278	0.278296	0.854873	0.105125	0.823129	0.0291048
157	PC(38:3)	4117	4063	4277	4956	5372	4126	4226	4767	5106	4948	0.503366	6.6544e-06	0.405139	0.767473	2.71773e-05	0.571116	0.953538	0.606754	0.12495	0.593874	0.232532
158	PC(38:4)(b)	6247	6264	5556	5284	5577	6040	6399	5905	5403	5629	0.790653	0.0986857	0.967104	0.923838	0.136907	0.973789	0.727233	0.98931	0.504272	0.815163	0.862968
159	PC(38:5)(a)	50168	53382	60731	64673	69547	47008	52829	62276	63801	70053	0.52999	1.62202e-22	0.462747	0.790463	1.41764e-20	0.616526	0.068263	0.719307	0.492401	0.702172	0.842552
160	PC(38:5)(b)	10762	12487	11327	10255	10085	12750	11333	10664	9562	9205	0.408594	0.00772425	0.254637	0.684121	0.014303	0.49708	0.0984724	0.196711	0.577885	0.499777	0.374374
161	PC(38:6)(a)	6583	7516	8188	9331	9463	6643	7642	8528	9465	9180	0.353986	2.89335e-25	0.665763	0.628828	4.21465e-23	0.759333	0.802493	0.595309	0.220028	0.669557	0.37244
162	PC(38:7)(c)	2076	2823	2940	2882	3821	2362	2546	3208	2785	3809	0.726463	3.53509e-12	0.391479	0.903437	5.14944e-11	0.564472	0.164081	0.304484	0.330065	0.591591	0.975293
163	PC(39:5)(a)	573	773	962	1132	1177	561	773	940	1053	1191	0.45721	4.03708e-34	0.780763	0.739367	1.7642e-31	0.843396	0.609052	0.938388	0.615647	0.146604	0.777625
164	PC(39:5)(b)	579	708	802	809	886	553	698	761	805	895	0.372033	1.47811e-19	0.865068	0.650314	5.38279e-18	0.901253	0.33115	0.770676	0.30595	0.819004	0.752682
165	PC(40:7)(a)	451	514	539	619	739	455	528	586	673	737	0.256625	1.61851e-13	0.878646	0.538076	2.82916e-12	0.905585	0.926797	0.661015	0.271298	0.35466	0.987068
166	PC(40:8)	6345	6931	6259	5996	7123	7217	6544	6350	6645	6373	0.704057	0.316612	0.0385917	0.894398	0.372936	0.227253	0.0465751	0.289446	0.862417	0.115723	0.0836191
167	PC(O-16:0/16:0)	574	563	562	571	605	1083	1289	1560	1449	1389	1.88339e-42	0.000888071	0.00052144	8.23043e-40	0.00203187	0.0191894	5.05369e-16	3.02818e-21	2.30551e-26	4.28625e-23	1.40049e-21
168	PC(O-16:0/20:3)	45	41	47	44	53	76	115	142	141	139	1.13765e-35	6.65277e-08	5.16396e-05	2.48576e-33	4.09473e-07	0.0045133	1.97819e-08	5.30754e-18	6.56936e-20	1.09989e-19	7.01552e-17
169	PC(O-16:0/20:4)	10	6	5	7	9	5	8	10	10	7	0.920259	0.116183	0.0390683	0.965936	0.158662	0.227253	0.0120121	0.102482	0.265414	0.914199	0.866431
170	PC(O-16:0/22:6)	84	89	97	95	99	102	120	128	136	116	1.26534e-14	4.19624e-05	0.208322	3.68637e-13	0.000145671	0.457576	0.00134425	7.44001e-06	7.64348e-06	2.09278e-07	0.00499691
171	PC(O-18:0/18:1)	94	67	99	124	139	176	240	304	324	306	1.19365e-17	2.62262e-05	0.0305112	4.74206e-16	9.55072e-05	0.19608	0.00107756	6.1507e-11	3.01037e-07	1.54351e-05	0.000151688
172	PC(O-18:0/18:2)	34	31	38	39	50	80	103	143	161	145	1.35612e-25	4.20013e-05	0.111803	1.97542e-23	0.000145671	0.330735	1.00623e-06	1.62273e-10	1.07657e-12	3.74694e-12	3.90915e-09
173	PC(O-18:0/20:4)	15	4	14	8	16	56	102	128	117	114	1.05106e-11	0.0467469	0.717443	2.0878e-10	0.0709319	0.804141	0.000865857	5.58386e-06	0.00159579	0.00126349	0.00273671
174	PC(O-18:0/22:6)	154	161	165	134	178	226	269	314	269	303	3.28834e-23	0.000724486	0.0765367	1.59667e-21	0.00172065	0.306849	1.47106e-05	4.26861e-08	2.68023e-11	9.97018e-12	1.03005e-08
175	PC(O-18:1/18:1)	77	57	61	94	120	116	143	181	191	167	1.92518e-15	0.000118054	0.00632147	6.47158e-14	0.00034393	0.0789281	0.00443123	5.64876e-07	4.13076e-10	2.11171e-05	0.0197706
176	PC(O-18:1/18:2)	52	37	34	39	41	68	85	96	100	103	4.44115e-25	0.274823	0.00013133	3.23464e-23	0.330847	0.00819875	0.00656869	3.18411e-10	6.99223e-14	7.31459e-12	6.41661e-12
177	PC(O-32:1)	330	366	372	430	454	319	343	385	399	442	0.212557	3.63019e-11	0.613627	0.497237	4.17471e-10	0.72179	0.589122	0.250121	0.497128	0.156852	0.570763
178	PC(O-32:2)	31	50	46	52	54	47	62	69	78	67	4.13617e-14	2.97162e-13	0.140326	9.64934e-13	4.99461e-12	0.381548	1.0741e-06	0.0100034	2.09823e-06	6.32068e-06	0.00552533
179	PC(O-34:1)	1628	1400	1544	1746	1928	2143	2309	2785	2732	2509	1.08023e-16	0.00390727	0.0438707	3.93383e-15	0.00765686	0.233799	0.00127733	2.35413e-07	1.27514e-09	4.52793e-06	0.00189763
180	PC(O-34:2)(a)	15	17	20	26	22	14	19	22	24	21	0.901285	1.58972e-06	0.56788	0.965936	7.39053e-06	0.69246	0.535136	0.225148	0.550217	0.600756	0.510647
181	PC(O-34:2)(b)	15	17	20	26	22	14	19	22	24	21	0.901285	1.58972e-06	0.56788	0.965936	7.39053e-06	0.69246	0.535136	0.225148	0.550217	0.600756	0.510647
182	PC(O-34:4)	11	10	9	9	9	12	13	11	12	11	0.0014112	0.531345	0.570447	0.0108192	0.573328	0.69246	0.665055	0.069523	0.0673141	0.014593	0.40881
183	PC(O-35:4)	48	50	54	45	43	43	52	46	49	44	0.487628	0.0235352	0.0845584	0.756044	0.037536	0.317042	0.162076	0.468177	0.0240603	0.34109	0.596987
184	PC(O-36:0)	42	41	34	40	38	51	48	50	45	44	2.48947e-08	0.197606	0.0924973	3.88535e-07	0.255484	0.318278	0.00312453	0.0559422	1.54107e-06	0.0837895	0.0455084
185	PC(O-36:5)	109	140	147	126	141	165	245	264	269	222	3.93172e-25	9.09297e-09	0.0337784	3.23464e-23	6.97128e-08	0.213113	6.39011e-07	4.94432e-10	3.46618e-11	4.2718e-14	7.74865e-08
186	PC(O-36:6)	31	32	39	41	34	23	26	39	42	34	0.193481	0.233006	0.856488	0.477691	0.292597	0.899724	0.282858	0.237234	0.920604	0.913542	0.472565
187	PC(O-38:5)	528	511	610	516	663	612	777	960	894	836	3.8732e-10	0.00247109	0.132774	7.05246e-09	0.00521674	0.371938	0.161045	0.000530874	0.000153706	9.57828e-06	0.014698
188	PC(O-40:5)	46	49	57	58	66	95	131	174	157	135	7.07473e-25	0.000136187	0.146471	4.41665e-23	0.00039413	0.387927	5.0264e-07	2.70185e-11	1.33268e-12	1.7177e-10	7.85089e-08
189	PC(O-40:7)(a)	2	2	1	3	1	2	2	3	1	2	0.385107	0.682294	0.3707	0.664713	0.713307	0.547904	0.207941	0.869838	0.623721	0.276181	0.158448
190	PC(P-16:0/14:0)	265	334	386	377	354	272	313	357	332	303	0.00188744	6.32164e-12	0.161725	0.0135215	8.91148e-11	0.408476	0.586325	0.198911	0.129722	0.0223621	0.00621635
191	PC(P-16:0/16:0)	788	807	897	808	833	796	799	838	752	755	0.0335003	0.0226032	0.528153	0.132533	0.0364488	0.661776	0.9078	0.889266	0.181465	0.142592	0.0593965
192	PC(P-16:0/16:1)	244	291	387	363	400	225	308	374	338	353	0.0529891	9.58449e-22	0.161929	0.186744	6.98071e-20	0.408476	0.124587	0.245519	0.522375	0.174894	0.0299833
193	PC(P-16:0/18:1)	608	553	679	529	673	576	566	618	504	540	0.0154718	0.000339314	0.168755	0.0777145	0.000887172	0.408476	0.465947	0.617453	0.203756	0.458334	0.00320754
194	PC(P-16:0/18:2)	444	436	533	449	518	460	523	612	531	500	6.16623e-05	2.18805e-07	0.013784	0.000549927	1.22587e-06	0.133858	0.491456	0.000534399	0.00695323	0.00223864	0.517619
195	PC(P-16:0/18:3)	34	35	42	36	41	37	38	40	39	39	0.605151	0.0933395	0.49411	0.846834	0.129902	0.636423	0.30931	0.350431	0.491832	0.443178	0.403936
196	PC(P-16:0/20:4)	738	681	744	549	782	754	765	819	644	776	0.142741	0.0161825	0.869091	0.397312	0.0274099	0.901253	0.913879	0.262426	0.306718	0.248261	0.924683
197	PC(P-16:0/20:5)	156	214	242	225	274	159	228	265	270	242	0.173158	1.15206e-14	0.065284	0.449838	2.39739e-13	0.276982	0.798801	0.331798	0.217649	0.0257356	0.077445
198	PC(P-16:0/22:6)	5724	5697	6975	5510	6788	5809	5843	6454	5351	6342	0.293217	1.0696e-05	0.741416	0.582436	4.17336e-05	0.818179	0.903782	0.668322	0.222734	0.601773	0.344426
199	PC(P-18:0/20:4)	84	76	83	86	96	80	85	104	89	117	0.0472989	0.0335042	0.566963	0.172247	0.0519196	0.69246	0.850309	0.409988	0.0559245	0.712253	0.123457
200	PC(P-18:0/22:6)	214	219	269	228	319	240	264	339	308	363	1.14382e-06	3.42617e-10	0.453596	1.35095e-05	3.25486e-09	0.611795	0.189815	0.0215462	0.00364672	0.000561416	0.0932983
201	PC(P-18:1/18:1)	88	59	116	175	220	93	97	181	173	158	0.110122	1.82673e-08	0.0681222	0.331884	1.30866e-07	0.280844	0.567824	0.0439048	0.0256263	0.871232	0.187831
202	PC(P-18:1/22:6)	316	279	321	200	327	344	297	302	194	261	0.448273	3.13686e-06	0.580263	0.728236	1.39878e-05	0.697479	0.689734	0.578601	0.749703	0.680481	0.118002
203	PC(P-20:0/20:4)	8	10	12	7	7	14	18	18	11	11	1.69811e-06	0.00633546	0.964601	1.95283e-05	0.0118824	0.973512	0.025316	0.00364589	0.0349556	0.0552002	0.019193
204	PC(P-36:3)	292	294	254	215	262	375	503	499	457	480	6.49443e-24	0.0215018	0.000878541	3.54758e-22	0.0350608	0.0255948	0.00240169	4.42147e-09	5.47378e-12	5.22534e-13	1.9988e-10
205	PC(P-38:5)(a)	1540	1730	1711	1201	1605	1775	2149	2113	1638	2055	6.63172e-07	2.85503e-05	0.782302	8.782e-06	0.000103112	0.843396	0.128454	0.0228506	0.0120841	0.00205864	0.00490824
206	PC(P-38:5)(b)	1444	1490	1986	1910	2478	1421	1536	1960	1965	2146	0.519525	1.16624e-13	0.506108	0.78018	2.12353e-12	0.642933	0.759673	0.65578	0.75625	0.662082	0.075679
207	PE(15-MHDA_22:6)	413	439	466	408	562	506	657	768	711	762	4.19536e-14	9.77576e-06	0.0641464	9.64934e-13	3.88364e-05	0.276982	0.0282667	4.14393e-05	8.42954e-07	1.37946e-07	0.00132999
208	PE(16:0_16:1)	1189	1140	1250	1684	1581	1044	1127	1183	1630	1421	0.084843	3.85804e-10	0.807682	0.268669	3.58715e-09	0.86509	0.134914	0.938491	0.524121	0.601269	0.135811
209	PE(16:0_18:1)	2084	1725	2178	3078	2884	1787	1797	2131	2595	2419	0.0256016	1.95019e-11	0.204842	0.10862	2.43495e-10	0.456864	0.0940804	0.53302	0.804957	0.0605119	0.0278194
210	PE(16:0_18:2)	4078	3024	3107	4473	3831	3108	3424	3165	4026	3426	0.163958	0.000714413	0.0622152	0.43957	0.001706	0.276982	0.0090695	0.210291	0.731233	0.355606	0.171451
211	PE(16:0_20:3)	1773	1781	1919	2642	2525	1554	1814	2012	2566	2330	0.430598	2.70264e-11	0.428166	0.710081	3.28071e-10	0.584714	0.0924925	0.757416	0.497724	0.764792	0.269773
212	PE(16:0_20:4)	7636	7333	6622	7651	6987	6213	6652	6596	6891	7092	0.0225829	0.490111	0.249318	0.100701	0.539492	0.496904	0.00753398	0.236791	0.959829	0.15	0.963773
213	PE(16:0_22:6)	42946	44836	42479	44302	49283	41236	39170	39669	43329	50898	0.137831	0.000243037	0.411615	0.386104	0.000672196	0.571131	0.622995	0.0382908	0.29944	0.746383	0.538424
214	PE(17:0_22:6)	203	205	226	297	309	163	249	310	378	373	0.000117727	1.10928e-17	0.000202051	0.00100876	3.23171e-16	0.0110371	0.0119002	0.0200643	0.00017276	0.0081055	0.0254985
215	PE(18:0_18:1)	5999	4862	6325	8933	9824	5342	5341	7016	8113	7274	0.225973	3.38096e-10	0.0913532	0.514324	3.25486e-09	0.318278	0.357297	0.521147	0.356817	0.315388	0.0100782
216	PE(18:0_18:2)	7512	5952	5150	6676	5681	6253	6220	5631	6242	5117	0.386355	0.0105279	0.286413	0.664713	0.0187783	0.525893	0.0760741	0.633482	0.33856	0.552263	0.27824
217	PE(18:0_20:3)(a)	1285	1276	1269	1554	1499	1091	1307	1294	1610	1465	0.552535	3.68055e-08	0.145474	0.812615	2.4006e-07	0.387635	0.0114602	0.701081	0.670649	0.555061	0.677947
218	PE(18:0_20:4)	24025	22648	21092	21447	21084	21710	22355	22431	22133	21242	0.915444	0.430022	0.495158	0.965936	0.483084	0.636423	0.141046	0.826829	0.335783	0.63806	0.951068
219	PE(18:0_22:4)	3468	3152	2195	2264	1955	2838	2897	2053	2014	1857	0.000413381	3.67644e-19	0.577463	0.00340844	1.23585e-17	0.697103	0.00368425	0.170024	0.308752	0.0834307	0.377481
220	PE(18:0_22:5)(a)	5345	5109	5104	7348	6214	4204	5102	5383	7161	6471	0.435072	9.97622e-09	0.116276	0.714761	7.38917e-08	0.336508	0.00635797	0.93198	0.476668	0.756849	0.829134
221	PE(18:0_22:5)(b)	7500	7262	6766	5704	4190	8062	6836	5215	4894	3785	0.0840683	1.72113e-09	0.618796	0.268669	1.41912e-08	0.72497	0.673535	0.480628	0.0729808	0.284981	0.520295
222	PE(18:0_22:6)	124798	110661	109172	100821	96343	121479	107246	103083	105826	98736	0.735546	0.000786467	0.8617	0.907727	0.00185776	0.901253	0.782182	0.598391	0.467369	0.499525	0.849152
223	PE(18:1_18:1)	1795	1152	1651	2848	3440	1380	1374	1933	2368	2032	0.130023	1.01279e-07	0.0647917	0.368962	5.90119e-07	0.276982	0.254485	0.408366	0.509021	0.259031	0.00550203
224	PE(18:1_18:2)	2778	1805	1711	2323	2260	1727	2030	1840	2228	1846	0.0636574	0.0530203	0.00631452	0.21733	0.0788091	0.0789281	0.00022963	0.355106	0.517773	0.77026	0.0903783
225	PE(18:1_22:6)(a)	18194	17338	15555	16108	15979	16283	15740	15782	16129	15824	0.237282	0.426221	0.669446	0.526356	0.480048	0.759865	0.147511	0.223743	0.808883	0.95075	0.807405
226	PE(18:1_22:6)(b)	10117	12498	14329	13823	13949	10350	12058	12949	13978	14203	0.686653	3.94214e-07	0.842362	0.894398	2.02672e-06	0.88916	0.745441	0.62761	0.268173	0.955717	0.857464
227	PE(38:5)(a)	10986	11057	10995	14250	14057	9105	11171	11930	13851	13532	0.323654	1.68456e-11	0.042701	0.61503	2.23077e-10	0.23344	0.00420225	0.767815	0.161171	0.615321	0.429204
228	PE(38:5)(b)	3964	4605	4315	4747	4136	4114	4161	4200	4291	3782	0.162663	0.195841	0.829276	0.43957	0.253954	0.883887	0.884397	0.228167	0.871226	0.311186	0.312632
229	PE(O-16:0/18:2)	18	17	17	22	27	17	21	25	23	22	0.169657	0.160703	0.280007	0.444952	0.213457	0.521007	0.454327	0.230395	0.0598165	0.789686	0.265394
230	PE(O-16:0/20:4)	96	87	79	82	94	106	120	129	129	129	3.48564e-06	0.894249	0.591216	3.90571e-05	0.906698	0.702069	0.332175	0.0277007	0.00182361	0.0103495	0.030488
231	PE(O-16:0/22:4)	94	107	92	86	143	99	118	122	127	141	0.0160478	0.000625401	0.311122	0.078288	0.0015354	0.529932	0.722857	0.37662	0.0390269	0.0189864	0.908947
232	PE(O-16:0/22:6)	1105	1237	1125	1019	1286	1067	1295	1487	1302	1383	0.00414538	0.0135161	0.142445	0.0262541	0.0234594	0.384251	0.884653	0.594425	0.00535606	0.0114079	0.380909
233	PE(O-18:0/20:4)	71	72	63	59	80	118	146	195	207	183	1.82914e-25	0.0097563	7.23328e-05	1.99834e-23	0.0176178	0.00526824	0.000134577	8.97819e-08	3.86226e-14	9.51368e-16	3.54732e-09
234	PE(O-18:0/22:5)(a)	719	814	804	804	987	799	1123	1487	1502	1404	1.55884e-19	1.31786e-12	9.08283e-06	6.81214e-18	2.05681e-11	0.00132307	0.11325	2.56361e-05	2.19119e-12	3.77971e-12	4.03618e-06
235	PE(O-18:0/22:6)	411	438	462	414	562	511	650	766	712	758	7.84653e-14	1.69587e-05	0.0936188	1.71447e-12	6.38874e-05	0.31962	0.0198517	7.92631e-05	9.28918e-07	2.83361e-07	0.00183866
236	PE(O-18:1/22:6)	845	753	809	754	771	720	912	1003	938	941	5.03043e-06	0.0122945	4.10049e-05	5.49575e-05	0.021664	0.00447978	0.00931333	0.00193434	0.00052726	0.000768379	0.00113069
237	PE(O-34:1)	254	271	260	318	343	306	331	355	409	363	1.11045e-06	5.04188e-05	0.308803	1.34796e-05	0.000169485	0.529932	0.0341055	0.0247874	0.00040903	0.00542935	0.469692
238	PE(O-36:5)	8	12	11	11	14	10	13	9	16	12	0.609604	0.451735	0.494214	0.846834	0.503593	0.636423	0.270756	0.616435	0.876897	0.409513	0.231896
239	PE(O-38:5)(a)	761	818	877	972	1086	758	1005	1254	1272	1186	1.01076e-05	5.63994e-09	0.036405	9.81562e-05	4.40117e-08	0.217931	0.903174	0.0189262	0.000115445	0.00371269	0.264051
240	PE(O-38:6)(b)	812	738	851	984	942	599	768	892	984	977	0.272562	1.9859e-10	0.00183151	0.551434	2.11668e-09	0.0400184	3.59339e-05	0.561852	0.485269	0.908601	0.608435
241	PE(P-16:0/18:1)	3454	2415	3173	4669	5204	3120	3180	4099	4251	3672	0.957364	0.00571242	0.08893	0.986883	0.0108066	0.318278	0.778968	0.215167	0.132879	0.43506	0.053031
242	PE(P-16:0/18:2)	809	790	765	810	730	752	965	993	1026	836	8.1176e-06	0.00369842	0.00928453	8.24974e-05	0.00731317	0.109658	0.30559	0.00452221	0.000422691	0.00183833	0.0724233
243	PE(P-16:0/20:3)(a)	180	164	164	179	188	151	170	194	166	184	0.932411	0.451221	0.228424	0.970151	0.503593	0.47991	0.136319	0.703652	0.0936487	0.494252	0.92681
244	PE(P-16:0/20:4)	4885	4095	3503	3088	3412	4017	4191	3557	3042	3197	0.128835	2.20189e-10	0.179296	0.368962	2.29101e-09	0.42125	0.00893408	0.657749	0.767367	0.809497	0.364493
245	PE(P-16:0/20:5)	476	481	478	488	471	360	499	541	534	423	0.564672	0.00484241	0.0129261	0.82529	0.00928128	0.128379	0.00340839	0.651289	0.14518	0.3254	0.217795
246	PE(P-16:0/22:4)	1730	1581	1385	1248	1404	1443	1529	1283	1191	1156	0.00115377	4.23432e-06	0.533388	0.00900351	1.7965e-05	0.665973	0.0226666	0.493696	0.30402	0.462951	0.0129702
247	PE(P-16:0/22:5)(a)	8225	8133	9424	11658	11062	6179	8549	10034	11430	11176	0.334477	2.25725e-14	0.00553764	0.616736	4.48373e-13	0.0756234	0.000169137	0.455425	0.361577	0.77809	0.940741
248	PE(P-16:0/22:5)(b)	1504	1698	1574	1237	1058	1481	1596	1294	1034	903	0.0291104	1.66804e-06	0.943663	0.121155	7.67298e-06	0.9587	0.786622	0.345129	0.172589	0.215509	0.316414
249	PE(P-16:0/22:6)	39761	37745	41359	35514	34164	32265	38337	38195	33656	34148	0.0111657	0.000816179	0.0572833	0.0609924	0.00190712	0.276982	0.000494342	0.742628	0.17204	0.381061	0.906902
250	PE(P-18:0/18:1)	5625	2461	5414	11792	13839	4307	4202	7460	8677	6890	0.388144	0.000110366	0.137814	0.665172	0.000330342	0.378772	0.682872	0.463338	0.309456	0.174545	0.0383582
251	PE(P-18:0/18:2)	495	400	411	448	435	474	579	613	642	555	4.68903e-09	0.404988	0.00417644	8.19643e-08	0.457312	0.0597859	0.630222	8.97655e-05	2.10165e-05	0.000286175	0.00620374
252	PE(P-18:0/20:3)(a)	105	87	109	116	131	91	131	133	147	142	0.00281704	0.000230998	0.0299485	0.0189392	0.000642968	0.19608	0.266706	0.00111453	0.0572506	0.0614478	0.480204
253	PE(P-18:0/20:4)	2705	2142	2115	2194	2415	2425	2626	2626	2452	2245	0.170039	0.781735	0.179221	0.444952	0.803807	0.42125	0.48472	0.110375	0.0424729	0.427751	0.521014
254	PE(P-18:0/20:5)	225	246	241	259	259	220	274	372	402	313	5.71988e-06	3.56752e-05	0.0211324	5.9514e-05	0.000126749	0.161183	0.882587	0.263296	0.00016784	0.000159625	0.111987
255	PE(P-18:0/22:4)	993	792	831	1069	1083	873	945	1005	978	879	0.703495	0.58321	0.236065	0.894398	0.620104	0.484901	0.419537	0.500883	0.155439	0.401446	0.165672
256	PE(P-18:0/22:5)(a)	565	562	601	547	555	518	649	703	700	706	8.21807e-07	0.000252218	0.000532065	1.02608e-05	0.000688871	0.0191894	0.120522	0.0154067	0.00589498	9.21884e-05	7.35444e-05
257	PE(P-18:0/22:5)(b)	3066	3093	3728	4766	4825	2511	3705	4857	5750	5777	7.70455e-07	6.74682e-30	1.08665e-07	9.90261e-06	1.47418e-27	4.74868e-05	0.000253769	0.00123626	2.73779e-06	0.000892085	0.00089865
258	PE(P-18:0/22:6)	13307	12265	13651	12005	13016	11588	14743	15904	14854	16650	1.86495e-07	6.54946e-06	3.8877e-06	2.54682e-06	2.70011e-05	0.000849463	0.00826244	0.000588318	0.00301175	7.39982e-05	6.24862e-06
259	PE(P-18:1/18:1)(a)	8171	3530	7992	18443	21287	6371	5821	11173	12878	10095	0.313235	4.40883e-05	0.109524	0.605942	0.00015052	0.330735	0.710808	0.447535	0.352523	0.126645	0.0277892
260	PE(P-18:1/18:2)(a)	589	411	413	505	508	485	529	515	471	342	0.403461	0.0712359	0.00233512	0.679586	0.101732	0.0419961	0.161915	0.0547647	0.103468	0.322926	0.00277903
261	PE(P-18:1/18:2)(b)	93	62	119	259	271	80	90	145	186	173	0.824332	3.72988e-14	0.0115489	0.950323	7.08677e-13	0.120163	0.833624	0.0505336	0.189104	0.126061	0.0168366
262	PE(P-18:1/20:3)(a)	76	58	60	57	83	75	74	74	63	65	0.251584	0.203508	0.149639	0.538076	0.260038	0.391571	0.847104	0.083048	0.105123	0.556209	0.138098
263	PE(P-18:1/20:4)(a)	2068	1501	1397	1429	1587	1638	1656	1482	1173	1057	0.0241009	0.0041331	0.087785	0.104278	0.00804396	0.317042	0.143435	0.655701	0.63273	0.111377	0.00527631
264	PE(P-18:1/20:4)(b)	263	294	339	369	381	240	312	355	307	321	0.262175	7.93256e-05	0.384999	0.540426	0.00024919	0.557417	0.63045	0.682915	0.58574	0.104719	0.144454
265	PE(P-18:1/20:5)(a)	107	122	106	117	105	89	108	129	120	114	0.915154	0.301188	0.406574	0.965936	0.35766	0.571131	0.337061	0.304712	0.197054	0.861346	0.562174
266	PE(P-18:1/20:5)(b)	28	40	52	69	62	31	35	35	59	47	0.129651	8.74616e-05	0.66724	0.368962	0.00026916	0.759333	0.819974	0.83335	0.105168	0.503123	0.187685
267	PE(P-18:1/22:4)(a)	639	499	495	597	654	522	517	501	451	370	0.00377588	0.581012	0.0460788	0.0242656	0.619274	0.236899	0.226727	0.952258	0.820597	0.0301858	0.000658752
268	PE(P-18:1/22:5)(a)	2554	2020	2378	2592	2614	1890	2150	2255	2201	2356	0.00169932	0.0249901	0.0211768	0.0123767	0.0395676	0.161183	0.000144381	0.458455	0.500087	0.0527894	0.152953
269	PE(P-18:1/22:5)(b)	394	497	641	847	875	354	496	602	845	824	0.315687	1.27435e-24	0.862094	0.607732	1.39222e-22	0.901253	0.174473	0.956687	0.5481	0.931183	0.44425
270	PE(P-18:1/22:6)(a)	12922	9751	9486	6857	7811	10988	10039	8644	6458	7060	0.0100632	3.11115e-17	0.310748	0.0586349	8.49732e-16	0.529932	0.0165854	0.572867	0.187547	0.45498	0.156314
271	PE(P-18:1/22:6)(b)	1478	1638	2101	2347	2535	1422	1760	2127	2109	2457	0.508475	2.42895e-15	0.570345	0.767473	5.58658e-14	0.69246	0.399411	0.382507	0.97286	0.180232	0.659394
272	PE(P-20:0/18:1)	101	65	105	185	227	83	85	121	119	107	0.033664	0.00618611	0.0640251	0.132533	0.0116523	0.276982	0.618222	0.81146	0.655502	0.0345818	0.0036383
273	PE(P-20:0/20:4)	139	129	109	99	112	119	108	73	60	75	1.56149e-08	4.67135e-08	0.134244	2.6245e-07	2.95852e-07	0.373661	0.248659	0.0821969	0.00216947	4.34019e-05	0.000602491
274	PE(P-20:0/22:6)	372	431	393	321	358	292	317	275	215	256	3.17629e-08	0.00414162	0.866889	4.78634e-07	0.00804396	0.901253	0.0612273	0.00978714	0.00347065	0.00139873	0.00614142
275	PE(P-20:1/20:4)	58	55	51	57	67	50	51	53	42	38	0.00271193	0.916883	0.035762	0.0185174	0.925353	0.217055	0.400711	0.513589	0.690425	0.0640709	0.000179842
276	PE(P-20:1/22:6)(a)	163	185	199	157	180	138	174	168	148	139	0.00223934	0.0305536	0.654386	0.0155332	0.0480285	0.750569	0.115747	0.487835	0.13003	0.545439	0.0125771
277	PI(16:0/20:3)(a)	219	151	163	173	168	194	221	175	178	143	0.480484	0.324513	0.509294	0.752586	0.380193	0.645105	0.878902	0.0902716	0.583934	0.852113	0.473597
278	PI(16:0/20:3)(b)	476	437	428	441	450	423	507	486	504	478	0.167457	0.788835	0.972415	0.444952	0.809204	0.976407	0.928776	0.445778	0.352975	0.39012	0.662293
279	PI(16:0_16:1)	613	617	588	575	646	643	571	587	611	556	0.981199	0.999786	0.393134	0.990263	0.999786	0.564472	0.170217	0.533659	0.999694	0.63756	0.20689
280	PI(16:0_20:4)	1686	1652	1492	1307	1215	1566	1542	1417	1379	1219	0.905792	0.0188802	0.913829	0.965936	0.0312525	0.931852	0.698241	0.494342	0.687115	0.671473	0.936244
281	PI(18:0/20:2)	375	341	450	574	605	324	357	489	535	566	0.852956	2.03989e-06	0.974172	0.959352	9.28573e-06	0.976407	0.964745	0.810139	0.623886	0.937006	0.662036
282	PI(18:0_20:3)(a)	20712	19031	17625	17232	20230	19611	19464	19775	20790	21423	0.239725	0.888659	0.94773	0.526431	0.903126	0.9587	0.469901	0.972181	0.496355	0.305414	0.791212
283	PI(18:0_20:3)(b)	2559	3798	5420	8111	8071	2568	3558	6022	8584	9123	0.231681	1.33143e-21	0.781828	0.519204	8.31194e-20	0.843396	0.323993	0.519951	0.399631	0.742238	0.46734
284	PI(18:0_20:4)	50674	52699	53542	44670	42843	50551	47789	51683	46392	44030	0.836186	0.273884	0.731228	0.954081	0.330628	0.811032	0.277809	0.414016	0.793535	0.752491	0.851967
285	PI(18:0_22:4)	950	1080	956	862	736	877	1018	993	823	705	0.777157	0.0027217	0.947101	0.921433	0.0056103	0.9587	0.747552	0.545987	0.739405	0.731375	0.758923
286	PI(18:0_22:5)(a)	749	903	876	725	755	772	786	826	757	768	0.975592	0.198427	0.505315	0.986883	0.25579	0.642933	0.221148	0.224159	0.658023	0.727619	0.937103
287	PI(18:0_22:5)(b)	4758	5924	5690	7000	6651	4478	5596	6103	7026	6526	0.714629	0.000523069	0.889872	0.903362	0.00131368	0.914998	0.399388	0.612729	0.647591	0.983484	0.881342
288	PI(18:0_22:6)	5521	6747	6448	5588	5524	6089	5859	6114	5663	5675	0.781931	0.46666	0.349317	0.921433	0.518366	0.544581	0.0764929	0.273251	0.739646	0.886482	0.886245
289	PI(18:1/18:2)	147	155	127	114	114	143	138	128	135	112	0.698208	0.0600422	0.589697	0.894398	0.0877539	0.702069	0.53247	0.342371	0.906271	0.203453	0.889313
290	PI(32:0)	1051	1093	969	746	1146	1258	852	895	926	851	0.608302	0.201108	0.018904	0.846834	0.258277	0.158866	0.0543826	0.0572873	0.712412	0.214562	0.0613619
291	PI(34:0)	3051	2925	2830	2170	4094	3814	2436	2926	2733	2771	0.684109	0.0400273	0.0276048	0.894398	0.0609475	0.188489	0.0810247	0.0924516	0.813507	0.288671	0.0370626
292	PI(34:1)	2727	2754	2915	2801	3485	2858	2524	2901	3117	2924	0.961735	0.21364	0.359682	0.986883	0.269829	0.54615	0.215642	0.449194	0.9977	0.468809	0.188285
293	PI(36:1)	2260	1729	2285	2617	2647	1862	1834	2314	2506	2309	0.618854	0.00148582	0.87336	0.850437	0.0032793	0.902265	0.635866	0.704126	0.925513	0.844098	0.293892
294	PI(36:2)	2993	2436	2604	3004	3068	2804	2335	2765	3137	2797	0.74217	0.314794	0.836159	0.907727	0.371798	0.886897	0.337795	0.693978	0.744438	0.788921	0.612775
295	PI(38:5)(a)	2838	2874	2714	2502	2412	2555	2800	2785	2629	2436	0.771682	0.527008	0.985107	0.921433	0.571471	0.985107	0.716764	0.712039	0.847724	0.722928	0.898566
296	PI(38:5)(b)	1948	2290	2385	2205	2244	2023	2192	2354	2427	2129	0.612963	0.0718553	0.635228	0.847673	0.102283	0.736758	0.172051	0.647726	0.931601	0.49031	0.663531
297	PI(38:6)	1072	1102	957	915	846	1038	1000	957	926	821	0.974465	0.181542	0.828889	0.986883	0.238958	0.883887	0.381629	0.42616	0.990451	0.922345	0.812675
298	PS(36:1)	8999	5470	8548	14063	16654	7967	6939	10416	11551	9314	0.244166	0.00125646	0.131123	0.533503	0.00284494	0.371938	0.804518	0.610886	0.430452	0.168993	0.0169352
299	PS(38:3)	1517	1298	1281	1396	1454	1508	1414	1362	1493	1400	0.258572	0.0666895	0.626108	0.538076	0.0961825	0.729625	0.855679	0.217761	0.334149	0.310342	0.590622
300	PS(38:4)	3886	3762	3375	3432	4085	4057	4182	3732	3625	3336	0.687135	0.212256	0.0866999	0.894398	0.268857	0.317042	0.566713	0.320536	0.260046	0.510567	0.0203327
301	PS(40:5)	9670	9717	9038	11439	8980	7852	10162	8442	12116	9819	0.782269	0.00450775	0.290026	0.921433	0.00871631	0.525898	0.0663717	0.957938	0.566516	0.62396	0.284071
302	PS(40:6)	21314	21460	22857	18783	16825	21076	21649	21067	19664	19077	0.501652	6.02584e-06	0.163654	0.767473	2.5079e-05	0.408476	0.904125	0.911163	0.188659	0.448378	0.030325
303	PG(16:0_18:1)	57897	49519	47175	43284	42480	63737	51357	44273	45847	39805	0.697815	3.41451e-07	0.61191	0.894398	1.81969e-06	0.72179	0.201267	0.636116	0.495792	0.64413	0.577292
304	PG(16:1_18:1)	1711	1626	1649	1847	1769	2112	1797	1566	2224	1842	0.0798021	0.242875	0.61443	0.262207	0.301524	0.72179	0.0603219	0.308167	0.739246	0.413944	0.644363
305	PG(18:0_18:1)	3796	2762	2854	2881	2582	3917	3187	2885	2796	2650	0.398998	8.16934e-05	0.841233	0.677927	0.000253191	0.88916	0.710852	0.190543	0.940218	0.775337	0.655805
306	PG(18:1_18:1)	11880	8901	7444	7181	7256	12608	10185	7710	8607	6626	0.256632	2.1523e-08	0.870318	0.538076	1.50964e-07	0.901253	0.579021	0.28652	0.693622	0.338473	0.750447
307	COH	279367	256517	253333	307895	344571	246984	232693	260991	272554	287382	0.0460527	0.0137862	0.528098	0.169118	0.0237187	0.661776	0.281125	0.347378	0.589597	0.212201	0.0655192
308	CE(16:0)	2930	4172	2069	2860	2866	2387	2462	2130	2763	2629	0.0912077	0.356452	0.769975	0.282679	0.406709	0.8391	0.297163	0.0777798	0.958132	0.689889	0.600159
309	CE(16:1)	2717	4335	2665	1888	2783	2472	2687	2039	2162	2316	0.345458	0.246177	0.760067	0.623823	0.303896	0.830373	0.90009	0.290467	0.656248	0.65564	0.288301
310	CE(16:2)	74	131	77	52	84	83	85	52	56	59	0.913537	0.557486	0.735901	0.965936	0.600053	0.814149	0.467637	0.622037	0.6604	0.606807	0.381331
311	CE(17:0)	645	903	510	594	739	582	602	516	549	637	0.212482	0.135037	0.726405	0.497237	0.182133	0.811032	0.427429	0.0936351	0.954305	0.827832	0.919187
312	CE(17:1)	673	832	661	475	702	637	692	529	542	619	0.747784	0.352006	0.909692	0.907727	0.404698	0.931852	0.989855	0.604902	0.75562	0.485068	0.645945
313	CE(18:0)	392	440	301	328	505	343	388	345	373	325	0.334449	0.305608	0.282908	0.616736	0.361926	0.52165	0.520375	0.552009	0.529045	0.526326	0.0379152
314	CE(18:1)	10017	11882	6927	8957	12179	8095	9050	8576	9311	9677	0.30802	0.184593	0.410893	0.601046	0.241969	0.571131	0.273873	0.249796	0.304481	0.878328	0.240203
315	CE(18:2)	14577	33452	11154	7885	10563	10435	12730	9259	10004	9803	0.212449	0.0557591	0.332992	0.497237	0.082599	0.538934	0.679216	0.0309957	0.938677	0.502536	0.414194
316	CE(18:3)	1009	2023	1173	600	721	964	877	726	674	657	0.12423	0.0182463	0.397075	0.361925	0.030318	0.567065	0.93663	0.0482748	0.209982	0.589901	0.522164
317	CE(20:1)	3861	5139	2767	3474	4817	3525	3512	3338	4039	4034	0.458509	0.108897	0.305501	0.739367	0.149657	0.529932	0.552851	0.0996164	0.330134	0.523057	0.330846
318	CE(20:2)	37	74	73	55	80	54	63	90	70	73	0.663772	0.0521173	0.417367	0.876339	0.0779974	0.575397	0.243315	0.298746	0.260307	0.751751	0.579357
319	CE(20:3)	215	397	262	151	349	224	257	229	160	214	0.0929457	0.0360509	0.207036	0.286037	0.0554727	0.457576	0.960258	0.067705	0.906591	0.725912	0.0267455
320	CE(20:4)	13071	20144	13454	7641	13280	12130	12234	11380	9104	12477	0.421683	0.0725217	0.487211	0.700667	0.102896	0.636423	0.824865	0.100012	0.971559	0.379583	0.52642
321	CE(20:5)	3182	5907	4076	2177	3126	4037	4040	3041	3046	2850	0.843388	0.0222008	0.348983	0.9573	0.0359324	0.544581	0.346044	0.291029	0.396843	0.221313	0.612011
322	CE(22:4)	727	1247	911	590	1079	566	492	915	699	1003	0.100895	0.0298585	0.050981	0.306189	0.0471053	0.256077	0.338955	0.0020157	0.81882	0.270499	0.788636
323	CE(22:5)(a)	540	1205	615	340	598	554	628	549	389	515	0.146889	0.000502021	0.281276	0.406269	0.00126811	0.521007	0.886435	0.0171816	0.952872	0.609567	0.373996
324	CE(22:6)	1749	4471	3031	1254	2136	1544	2169	1661	1510	2148	0.23899	0.00276348	0.147668	0.526431	0.00566967	0.38874	0.75903	0.0516854	0.263479	0.111023	0.568497
325	CE(24:4)	56	251	99	58	81	82	71	66	74	64	0.0839187	0.0132322	0.0473228	0.268669	0.0232227	0.240466	0.561858	0.00150266	0.283373	0.557264	0.552995
326	DG(14:0_16:0)(a)	6071	3836	4391	6106	4017	3665	6218	4665	4935	4250	0.915912	0.569214	0.258119	0.965936	0.608182	0.499107	0.118168	0.138399	0.531858	0.602326	0.922315
327	DG(14:0_16:0)(b)	607	318	379	590	373	387	610	502	480	418	0.330764	0.495378	0.493275	0.616736	0.543921	0.636423	0.509682	0.162983	0.205396	0.741358	0.704369
328	DG(14:0_18:1)(a)	19753	10122	16418	28590	21619	11521	23052	21125	22705	22735	0.279334	0.0163897	0.338896	0.562529	0.0275854	0.54217	0.398751	0.101947	0.141836	0.97951	0.977041
329	DG(14:0_18:1)(b)	2450	1131	1707	3176	2354	1282	2803	2362	2332	2611	0.35275	0.0340468	0.250157	0.628828	0.052574	0.496904	0.2585	0.104436	0.140765	0.833813	0.863725
330	DG(14:0_18:2)(a)	1358	596	853	1078	732	700	1249	1053	909	898	0.25752	0.898544	0.450169	0.538076	0.908944	0.609052	0.387473	0.185161	0.140608	0.942665	0.651328
331	DG(14:0_18:2)(b)	1038	572	862	1855	1376	586	1268	1315	1348	1308	0.342493	0.00351836	0.0982678	0.621036	0.00705287	0.327809	0.287108	0.063887	0.0523993	0.771869	0.601159
332	DG(16:0_16:0)(a)	20830	13566	13096	16203	11399	14333	20103	13898	14933	11995	0.740387	0.166836	0.464312	0.907727	0.220931	0.61673	0.237	0.162072	0.668026	0.8174	0.794609
333	DG(16:0_16:0)(b)	3044	1485	1672	2250	1552	1931	2882	1893	1967	1603	0.463575	0.260698	0.245739	0.742059	0.31734	0.495391	0.281559	0.0486479	0.385248	0.754114	0.926976
334	DG(16:0_18:0)	4419	2029	2905	4578	3612	2429	4636	3605	3682	3700	0.321166	0.248998	0.422056	0.61503	0.304796	0.579996	0.412802	0.128917	0.182787	0.946453	0.994846
335	DG(16:0_18:1)(a)	151371	70046	96506	159403	128742	80304	158685	127447	126811	131059	0.330823	0.192527	0.276868	0.616736	0.251147	0.521007	0.305762	0.112304	0.122399	0.996058	0.952824
336	DG(16:0_18:1)(b)	23304	12002	14831	23013	22013	14040	27516	20064	19564	22310	0.442571	0.206295	0.323438	0.721655	0.26283	0.535388	0.33905	0.121916	0.177113	0.940225	0.805386
337	DG(16:0_18:2)(a)	27005	9222	11557	12561	9755	15602	22645	14989	10420	10930	0.173965	0.242782	0.489188	0.449838	0.301524	0.636423	0.665265	0.109568	0.116433	0.878416	0.87096
338	DG(16:0_18:2)(b)	8867	3904	5431	9817	7429	4777	9259	7471	7872	8077	0.212777	0.108903	0.29941	0.497237	0.149657	0.529932	0.39559	0.102105	0.090222	0.98698	0.879698
339	DG(16:0_20:4)(a)	3126	1736	1958	2683	2185	1919	2517	2177	2070	2093	0.804524	0.801705	0.330806	0.935045	0.818564	0.538122	0.240959	0.228673	0.447332	0.280474	0.730539
340	DG(16:0_20:4)(b)	754	407	466	666	530	455	698	497	523	535	0.906621	0.639379	0.108828	0.965936	0.6749	0.330735	0.144644	0.0484232	0.64578	0.233414	0.86706
341	DG(16:0_22:5)(a)	1416	974	1029	1577	1015	912	1286	1050	1321	1256	0.973302	0.0623537	0.0863118	0.986883	0.090227	0.317042	0.0457555	0.153963	0.825673	0.312129	0.271346
342	DG(16:0_22:5)(b)	345	208	239	334	254	214	309	254	289	307	0.963837	0.256758	0.0303338	0.986883	0.313416	0.19608	0.0190371	0.0349051	0.735911	0.472762	0.555933
343	DG(16:0_22:6)	4784	3346	3566	4364	3729	3743	4325	3997	3819	4013	0.811978	0.797399	0.410561	0.941205	0.816074	0.571131	0.261477	0.254635	0.352688	0.467926	0.800005
344	DG(16:1_18:1)(a)	51340	28980	53377	114817	106495	32323	72876	77893	92438	109049	0.121052	5.04675e-06	0.214177	0.357429	2.12061e-05	0.465648	0.513836	0.0577821	0.0486819	0.94211	0.967715
345	DG(16:1_18:1)(b)	9316	4628	7678	16764	15870	5092	12238	11629	13372	17384	0.127264	2.55575e-05	0.169482	0.368307	9.46493e-05	0.408476	0.376274	0.0589132	0.0415836	0.95901	0.905963
346	DG(18:0_18:0)	501	0	66	1807	557	444	51	78	201	38	0.411495	0.362925	0.461497	0.686348	0.413016	0.616526	0.29153	0.370945	0.758757	0.867592	0.138082
347	DG(18:0_18:1)	37708	17058	19785	31112	27316	21579	33655	25422	24958	24469	0.588329	0.507355	0.245989	0.845723	0.555675	0.495391	0.302389	0.109229	0.189108	0.844763	0.570971
348	DG(18:0_18:2)	9529	3541	3998	6104	5682	5576	7428	5209	4832	4885	0.600423	0.288321	0.17012	0.846834	0.344252	0.408476	0.384242	0.0797229	0.154841	0.767828	0.371497
349	DG(18:0_20:4)	85697	38815	38730	59130	69456	45648	70142	46031	44545	63111	0.880729	0.35382	0.458171	0.965936	0.404763	0.616064	0.460653	0.272685	0.407143	0.454569	0.417827
350	DG(18:0_22:6)	92	0	83	49	34	9	16	22	337	0	0.854408	0.247055	0.550959	0.959352	0.304121	0.683994	0.861865	0.529891	0.178717	0.413121	0.686085
351	DG(18:1_18:1)	166185	71624	108994	215295	227275	94887	172728	158774	172565	220960	0.245819	0.00131378	0.246258	0.534442	0.00294421	0.495391	0.453183	0.083023	0.0834894	0.999442	0.787426
352	DG(18:1_18:2)(a)	37233	10174	14791	16862	16437	22166	28697	19913	13548	17676	0.160748	0.261625	0.377368	0.439043	0.317584	0.551538	0.732051	0.0653388	0.103346	0.953002	0.967023
353	DG(18:1_18:2)(b)	12502	5444	8395	19334	16868	6776	13203	12302	14880	18929	0.186022	0.000305823	0.350909	0.469893	0.000814907	0.544581	0.520676	0.128588	0.0723862	0.996827	0.913189
354	DG(18:1_18:3)(a)	4806	1496	2135	2719	2283	3099	3971	3121	2232	2650	0.0886854	0.484496	0.321213	0.278817	0.534658	0.533726	0.834612	0.0533339	0.0535485	0.96094	0.937996
355	DG(18:1_18:3)(b)	1459	535	776	1169	1089	863	1460	1148	1047	1237	0.0907343	0.383627	0.330896	0.282679	0.435442	0.538122	0.536049	0.0853098	0.0529149	0.662033	0.800108
356	DG(18:1_20:3)(a)	1499	749	957	1873	1987	666	1540	1409	1484	2189	0.32405	7.9832e-05	0.514386	0.61503	0.00024919	0.649673	0.471597	0.316513	0.11034	0.971098	0.877293
357	DG(18:1_20:3)(b)	707	345	463	982	1160	291	789	658	784	1368	0.364549	3.40118e-07	0.247129	0.644972	1.81969e-06	0.495391	0.288189	0.0849717	0.172072	0.714017	0.854779
358	DG(18:1_20:4)(a)	4071	1666	1901	2756	2855	1940	3428	2490	2226	3043	0.475281	0.350831	0.21166	0.747115	0.404698	0.462477	0.277212	0.0786926	0.171431	0.64639	0.965216
359	DG(18:1_20:4)(b)	2800	1448	1448	2329	2544	1388	2507	1843	1867	2559	0.743182	0.121652	0.535966	0.907727	0.165099	0.667285	0.428475	0.301875	0.260226	0.742066	0.710184
360	DG(18:1_22:5)(a)	248	117	98	131	116	142	186	103	108	109	0.665882	0.240562	0.758268	0.876477	0.300359	0.830373	0.852143	0.167284	0.93677	0.872862	0.844669
361	DG(18:1_22:5)(b)	96	58	56	92	76	46	81	61	60	80	0.582976	0.754087	0.651804	0.840794	0.779045	0.749575	0.343076	0.705765	0.751066	0.210581	0.837148
362	DG(18:2_18:2)(a)	6036	1372	1659	985	804	4209	4117	2106	911	1164	0.0778093	1.22396e-06	0.574835	0.258232	5.943e-06	0.695853	0.973917	0.0579568	0.125039	0.826904	0.616904
363	DG(18:2_18:2)(b)	1306	521	734	1427	1127	747	1221	1075	1017	1272	0.193005	0.119345	0.403651	0.477691	0.162472	0.571085	0.715994	0.199592	0.0523539	0.962033	0.985526
364	TG(48:0) [NL-16:0]	29573	23161	23250	25960	20689	32706	39404	33824	27243	20921	0.00872584	0.0490326	0.308711	0.0522355	0.0736331	0.529932	0.53615	0.0102156	0.0349004	0.687299	0.845859
365	TG(48:1) [NL-18:1]	58355	45996	53743	70932	65080	59221	72789	73259	70937	63884	0.0503207	0.483234	0.552517	0.180247	0.534616	0.683994	0.568949	0.0558674	0.104432	0.816932	0.962997
366	TG(48:2) [NL-14:1]	18303	14807	20588	31012	31716	18762	26315	31484	31737	30751	0.0143474	0.000272491	0.296491	0.0746404	0.000735054	0.529932	0.546318	0.0203621	0.0309067	0.730806	0.928463
367	TG(48:2) [NL-16:0]	67308	58857	79215	117886	117303	76144	111876	122457	127674	116950	0.00195811	0.000177025	0.111717	0.0138015	0.000499097	0.330735	0.470892	0.00187783	0.0133007	0.630393	0.991853
368	TG(48:2) [NL-16:1]	119611	118316	151383	225140	235905	140209	210443	224819	249125	231940	0.00169198	4.14327e-06	0.14536	0.0123767	1.77511e-05	0.387635	0.35062	0.00238564	0.0174401	0.523798	0.932193
369	TG(48:2) [NL-18:1]	88597	72707	95332	146321	154978	90355	126483	142376	147023	147175	0.0283687	0.000394585	0.341171	0.119203	0.00101432	0.54217	0.567262	0.0298291	0.0508307	0.781221	0.827931
370	TG(48:3) [NL-16:1]	24824	23338	39414	71341	76755	28358	49961	63437	75391	75316	0.00162171	4.56181e-11	0.0421814	0.0122187	4.98378e-10	0.23344	0.586058	0.000623576	0.00923214	0.723117	0.893611
371	TG(48:3) [NL-18:2]	23301	15132	27456	43380	40469	23334	33649	42540	38401	40558	0.0230022	0.0015991	0.20837	0.101535	0.00349404	0.457576	0.652188	0.0188449	0.0259448	0.987413	0.930982
372	TG(49:1) [NL-15:0]	9593	7718	10463	15311	15011	10018	13840	15768	15951	14143	0.023949	0.0066696	0.328095	0.104278	0.0124556	0.538122	0.503117	0.023077	0.0565661	0.764645	0.813862
373	TG(49:1) [NL-16:0]	25854	21540	27931	39250	36767	26497	37943	41474	40758	35666	0.0184163	0.0164124	0.351423	0.0865367	0.0275854	0.544581	0.568124	0.0204117	0.0505241	0.727721	0.9638
374	TG(49:1) [NL-18:1]	14863	11969	16158	22500	21077	14499	20091	22473	22635	20987	0.0409449	0.00899861	0.491927	0.154249	0.016385	0.636423	0.658766	0.0366221	0.103133	0.792434	0.990195
375	TG(50:0) [NL-18:0]	16463	9155	12246	13728	9063	16201	18166	16550	11789	9441	0.0414288	0.33358	0.331247	0.154738	0.388732	0.538122	0.742692	0.0189208	0.0839661	0.975725	0.882281
376	TG(50:1) [NL-14:0]	5808	3695	4551	6033	4996	5096	6257	6235	5847	4817	0.0747076	0.74545	0.500192	0.253079	0.771947	0.639134	0.775865	0.057313	0.106114	0.864815	0.935493
377	TG(50:1) [NL-18:1]	88700	68054	79986	99641	94386	96278	117558	114832	104345	92936	0.0133937	0.820716	0.367525	0.0705188	0.836021	0.547904	0.511601	0.0191694	0.0424923	0.650753	0.99167
378	TG(50:2) [NL-18:0]	5896	4996	5921	8288	7271	6137	8352	8817	8805	7112	0.00785361	0.0690742	0.271242	0.0476671	0.0989686	0.517611	0.555518	0.0146882	0.0208829	0.636731	0.982704
379	TG(50:2) [NL-18:1]	115616	103093	128946	193880	207263	125219	171983	188900	201285	199675	0.0130203	0.00011129	0.31298	0.069525	0.000330842	0.529932	0.488412	0.0222224	0.0315167	0.657591	0.876811
380	TG(50:2) [NL-18:2]	24091	16058	16274	17149	14562	26841	28098	24018	17874	14656	0.0107341	0.0220178	0.43613	0.059377	0.0357688	0.591891	0.400082	0.0232617	0.038072	0.637568	0.896875
381	TG(50:3) [NL-14:1]	5417	4100	6489	12192	14339	4987	7536	10434	11571	13558	0.0348894	1.49838e-08	0.253541	0.133743	1.09132e-07	0.49708	0.754541	0.0372268	0.027885	0.879842	0.806915
382	TG(50:3) [NL-16:1]	41084	35809	56235	95696	114718	47583	71504	90117	100650	107954	0.00317458	3.45089e-09	0.0953326	0.0209666	2.79266e-08	0.320464	0.472694	0.00345917	0.00980961	0.653643	0.79344
383	TG(50:3) [NL-18:1]	35355	30090	43779	72823	85544	37868	56129	67504	75374	81528	0.00929481	4.44032e-08	0.163551	0.0548896	2.85356e-07	0.408476	0.621281	0.00790151	0.0219899	0.681682	0.82499
384	TG(50:4) [NL-14:0]	7040	3604	6794	8880	7679	7332	8491	10016	7570	8386	0.0208902	0.285343	0.29192	0.0950941	0.34163	0.526662	0.555753	0.0254471	0.0296868	0.976762	0.907429
385	TG(51:1) [NL-18:1]	11219	7821	11311	17048	16034	11584	14690	17475	16707	15529	0.0220118	0.019659	0.316823	0.0991664	0.0324189	0.530467	0.468507	0.0316458	0.0339848	0.912145	0.910074
386	TG(51:2) [NL-15:0]	5623	4045	6429	12138	13334	4876	7521	10050	11443	13362	0.0344329	9.97439e-08	0.359348	0.133672	5.89028e-07	0.54615	0.722413	0.0459025	0.0385893	0.912612	0.993639
387	TG(51:2) [NL-18:1]	27481	21581	32761	58878	63974	26009	39392	51308	57721	63702	0.019574	8.96239e-08	0.320523	0.0909983	5.43968e-07	0.533726	0.621355	0.0302454	0.0303633	0.838247	0.992196
388	TG(51:2) [NL-18:2]	16261	12123	17733	29471	31027	15565	23240	28344	29119	30707	0.015062	4.45267e-05	0.279999	0.0765358	0.000150838	0.521007	0.631186	0.0229297	0.0238356	0.808402	0.982836
389	TG(52:1) [NL-18:0]	47405	25710	38149	51528	41787	45216	49537	57392	45716	40587	0.0320795	0.518342	0.327328	0.130165	0.564877	0.538122	0.537491	0.0462266	0.031013	0.973196	0.970805
390	TG(52:2) [NL-16:0]	103605	75860	101289	149184	165844	114436	138491	151106	149598	159044	0.0130459	0.00453202	0.315016	0.069525	0.00872465	0.529932	0.409312	0.020564	0.0345778	0.733379	0.895581
391	TG(52:3) [NL-16:1]	42636	36621	49967	85562	108120	46408	63559	77030	87233	100379	0.0157379	3.52353e-08	0.255745	0.0781528	2.33301e-07	0.49708	0.525657	0.0266834	0.0234387	0.662601	0.751074
392	TG(52:3) [NL-18:2]	40598	25064	30906	40805	41590	47203	48990	48661	39481	41025	0.0105628	0.566135	0.280188	0.0591788	0.606561	0.521007	0.344316	0.0198467	0.0229698	0.85105	0.976689
393	TG(52:4) [NL-16:0]	17150	8535	10887	12262	11659	21341	19200	17542	11630	11821	0.00740138	0.245279	0.255934	0.045555	0.303646	0.49708	0.296444	0.0145487	0.0194641	0.873712	0.956429
394	TG(52:4) [NL-18:1]	56323	35355	48890	75522	87136	66601	74108	78179	72169	83224	0.0104572	0.0206416	0.221368	0.0591788	0.0339111	0.469602	0.354989	0.0142002	0.0233652	0.863166	0.873943
395	TG(53:2) [NL-17:0]	6350	3801	7227	14108	14716	5603	7884	11185	12021	14187	0.0321688	1.25474e-06	0.220676	0.130165	6.02553e-06	0.469602	0.676742	0.0346073	0.0223062	0.912111	0.89864
396	TG(54:1) [NL-18:1]	5846	1632	4130	4388	2497	3400	3383	4152	2834	2545	0.114348	0.604185	0.465778	0.339934	0.640847	0.616803	0.765162	0.106016	0.0768122	0.762827	0.959571
397	TG(54:2) [NL-18:0]	36812	17773	30749	48290	45474	32371	36307	46407	40653	44132	0.0345651	0.0209308	0.230794	0.133672	0.0342575	0.480271	0.593761	0.0430271	0.0205673	0.869682	0.900985
398	TG(54:3) [NL-18:1]	37151	21708	32410	52899	60383	38296	42165	46914	47081	57838	0.0542807	0.000820453	0.312808	0.189765	0.00190712	0.529932	0.711189	0.0374821	0.0538104	0.950096	0.883585
399	TG(54:4) [NL-18:0]	2128	980	1083	1214	1079	2454	2119	1792	1124	1122	0.0104831	0.0150509	0.236347	0.0591788	0.025793	0.484901	0.358827	0.0159607	0.0186512	0.951303	0.960567
400	TG(54:4) [NL-18:2]	46511	23118	30161	42101	44581	50246	46847	43907	36714	45160	0.0523118	0.184937	0.360277	0.185856	0.241969	0.54615	0.591876	0.0373445	0.0655973	0.902389	0.971883
401	TG(54:5) [NL-18:1]	25141	9988	12972	14844	15706	31005	24517	20433	13521	16516	0.0161234	0.056543	0.30925	0.078288	0.0834773	0.529932	0.355399	0.0218838	0.0329801	0.973776	0.957385
402	TG(54:6) [NL-18:2]	2021	634	839	541	541	2767	1750	1166	497	643	0.0247817	1.26912e-05	0.42609	0.106173	4.86495e-05	0.583703	0.360619	0.0330415	0.0517498	0.98226	0.866524
403	TG(56:6) [NL-20:4]	3452	2505	2949	4872	5938	4158	4470	4641	4759	5377	0.020565	0.00265097	0.217105	0.0945991	0.00549039	0.469602	0.277384	0.0280129	0.0311963	0.872476	0.607985
404	TG(56:8) [NL-20:4]	941	457	536	610	640	1137	984	814	568	673	0.0168305	0.0608199	0.362434	0.0808232	0.0885375	0.54615	0.363717	0.0215744	0.0447406	0.919249	0.919165
405	TG(58:8) [NL-22:6]	1717	1093	1369	1745	1978	2022	2014	1996	1691	2079	0.0146235	0.167801	0.353098	0.0751822	0.221538	0.545243	0.425063	0.0213956	0.0370786	0.931368	0.848538
406	TG(O-48:0) [NL-O-16:0]	11	6	8	12	11	13	15	16	20	19	9.44335e-06	0.0242481	0.334477	9.37896e-05	0.0385325	0.538934	0.621743	0.000842725	0.017583	0.0325226	0.0519238
407	TG(O-50:0) [NL-16:0]	47	32	41	50	39	71	93	110	126	105	2.7446e-15	0.0806107	0.14057	8.56709e-14	0.113635	0.381548	0.0345398	8.99093e-07	4.43995e-06	7.38905e-06	2.63905e-06
408	TG(O-50:1) [NL-O-16:0]	43	25	51	78	63	47	61	90	103	104	2.22248e-05	9.84752e-05	0.37058	0.000206643	0.000298845	0.547904	0.517078	0.00241976	0.00408972	0.112423	0.113021
409	TG(O-50:1) [NL-O-18:1]	15	7	17	17	9	11	7	13	18	20	0.31337	0.0578859	0.218634	0.605942	0.0848863	0.469602	0.132619	0.786263	0.393023	0.42329	0.0849281
410	TG(O-50:2) [NL-O-16:0]	13	10	13	23	24	16	23	25	36	38	1.37106e-05	0.00010027	0.68172	0.00013025	0.000302194	0.771792	0.191915	0.00475847	0.00593988	0.0812827	0.148677
411	TG(O-52:1) [NL-18:1]	80	47	79	121	90	132	185	279	336	298	3.28219e-14	0.000171669	0.36071	8.43715e-13	0.000487139	0.54615	0.0146333	8.55944e-06	1.44805e-06	8.42187e-05	4.81132e-05
412	TG(O-52:2) [NL-18:2]	8	4	9	7	6	10	7	8	9	14	0.0310029	0.215735	0.788004	0.127814	0.271689	0.846087	0.82307	0.532754	0.218648	0.392101	0.0552527
413	TG(O-52:2) [NL-O-16:0]	20	6	16	26	20	16	23	31	37	45	5.58312e-06	0.000831748	0.281367	5.95079e-05	0.00192314	0.521007	0.579694	0.00299822	0.00108404	0.104841	0.0349286
414	TG(O-52:2) [NL-O-18:1]	33	23	36	47	45	33	39	53	67	64	9.01459e-05	0.00152092	0.640566	0.000787875	0.0033399	0.738594	0.525936	0.0229927	0.0103462	0.041578	0.142582
415	TG(O-52:3) [NL-18:1]	53	25	43	90	112	70	88	120	147	163	1.53732e-07	3.89402e-07	0.0782387	2.16712e-06	2.02582e-06	0.310821	0.229935	0.000310239	3.24768e-05	0.0309864	0.228478
416	TG(O-52:3) [NL-O-18:1]	10	4	6	14	21	10	13	15	24	22	0.000240414	2.88319e-05	0.0395223	0.0020204	0.000103275	0.227253	0.660672	0.00633184	0.000186153	0.245949	0.916981
417	TG(O-52:4) [NL-18:2]	4	1	3	2	3	3	4	4	4	3	0.050142	0.26677	0.596682	0.180247	0.322932	0.70664	0.809028	0.277273	0.0959602	0.117896	0.735001
418	TG(O-54:2) [NL-18:1]	58	26	48	83	65	65	100	161	194	211	9.81757e-11	4.23589e-05	0.195785	1.86534e-09	0.000145754	0.446552	0.150637	0.000660965	5.30261e-06	0.00159536	0.00056584
419	TG(O-54:3) [NL-18:2]	26	8	15	23	17	20	34	43	46	53	7.51387e-08	0.0160581	0.112953	1.09452e-06	0.0273051	0.330735	0.579926	0.00356518	3.37275e-05	0.0173336	0.005262
420	TG(O-54:3) [NL-O-18:1]	12	5	12	20	20	11	14	21	21	29	0.000482562	3.69863e-05	0.0945034	0.00390518	0.000130347	0.320139	0.86588	0.00241941	0.00218841	0.466603	0.432846
421	TG(O-54:4) [NL-18:2]	15	5	7	11	12	13	14	15	14	18	0.000566263	0.113257	0.403811	0.00449921	0.155152	0.571085	0.596143	0.0185863	0.00455017	0.276103	0.297181
422	TG(O-54:4) [NL-O-18:1]	19	5	8	12	9	8	10	9	8	11	0.222291	0.124432	0.364947	0.508592	0.16835	0.547904	0.439959	0.0868333	0.18626	0.80946	0.536015
423	TG(O-54:5) [NL-18:2]	1	1	0	1	1	1	1	1	1	1	0.0368758	0.962516	0.177943	0.140128	0.964724	0.42125	0.70625	0.0178485	0.0337055	0.579877	0.98404
